# Supplementary material for: CITEMOXMBD: A flexible single-cell multimodal omics analysis framework to reveal the heterogeneity of immune cells
Source: RNA Biol. 2022 Feb 7;19(1):290–304. doi: 10.1080/15476286.2022.2027151 (PMC8824218; doi:10.1080/15476286.2022.2027151)
Supplement: Supplemental Material [file KRNB_A_2027151_SM3804.zip]

Archive with 4 entries (3 files):
- supplementary/
- supplementary/Supplementary Figures and Table.docx
- supplementary/Table S2.xlsx
- supplementary/Table S3.xlsx
