# Supplementary material for: CITEMOXMBD: A flexible single-cell multimodal omics analysis framework to reveal the heterogeneity of immune cells
Source: RNA Biol. 2022 Feb 7;19(1):290–304. doi: 10.1080/15476286.2022.2027151 (PMC8824218; doi:10.1080/15476286.2022.2027151)
Supplement: Supplemental Material [file KRNB_A_2027151_SM3804.zip › supplementary/Table S2.xlsx]

## Sheet: Table S2
p_val	avg_log2FC	pct.1	pct.2	p_val_adj	cluster	gene
0	1.17806	0.692	0.342	0	0	NOSIP
0	1.10495	0.285	0.055	0	0	FHIT
0	1.08794	0.379	0.107	0	0	CCR7
0	1.02835	0.369	0.114	0	0	LEF1
0	1.02442	0.761	0.345	0	0	TRAC
0	0.969043	0.431	0.164	0	0	PIK3IP1
0	0.953416	0.753	0.342	0	0	CD3D
0	0.910554	0.652	0.293	0	0	CD3E
0	0.890753	0.601	0.309	0	0	TRBC2
0	0.877927	0.884	0.648	0	0	SARAF
0	0.877679	0.401	0.163	0	0	TCF7
0	0.876954	0.275	0.076	0	0	MAL
0	0.868225	0.461	0.198	0	0	CD3G
0	0.851477	0.783	0.489	0	0	LDHB
0	0.804974	0.586	0.26	0	0	IL7R
0	0.685998	1	0.987	0	0	RPL31
0	0.67108	0.876	0.517	0	0	LTB
0	0.669436	0.893	0.729	0	0	EIF3E
0	0.637222	1	0.999	0	0	RPL21
0	0.63085	1	1	0	0	RPS27
0	0.622628	1	0.99	0	0	RPS25
0	0.612335	1	0.987	0	0	RPL30
0	0.570335	1	0.999	0	0	RPL34
0	0.547979	1	0.994	0	0	RPL35A
0	0.546039	1	0.998	0	0	RPS27A
0	0.52609	1	0.996	0	0	RPS15A
0	0.522127	1	0.991	0	0	RPS13
0	0.521606	1	0.995	0	0	RPS6
0	0.521256	1	0.998	0	0	RPL32
0	0.52031	1	0.997	0	0	RPS3A
0	0.516049	1	0.999	0	0	RPS29
0	0.515592	1	0.988	0	0	RPL9
0	0.511728	1	1	0	0	MALAT1
0	0.505186	1	0.996	0	0	RPL11
0	0.505123	1	0.99	0	0	RPL3
0	0.502279	0.995	0.951	0	0	RPL5
0	0.490155	0.998	0.978	0	0	RPS20
0	0.480627	1	0.998	0	0	RPS14
0	0.461698	0.992	0.954	0	0	RPL22
0	0.45902	0.997	0.984	0	0	RPL38
0	0.446011	1	0.997	0	0	RPS12
0	0.444921	1	0.993	0	0	RPS3
0	0.439502	1	0.999	0	0	RPL13
0	0.43091	0.997	0.969	0	0	RPL14
1.76835e-300	0.627158	0.891	0.737	3.00778e-296	0	GLTSCR2
7.14131e-298	0.56193	0.128	0.019	1.21467e-293	0	RP11-664D1.1
6.91537e-279	0.441764	0.983	0.921	1.17624e-274	0	RPL4
6.32514e-276	0.7793	0.423	0.188	1.07584e-271	0	CD27
1.24441e-253	0.548968	0.905	0.741	2.11662e-249	0	NPM1
6.92295e-253	0.97677	0.407	0.185	1.17752e-248	0	TRBC1
3.78937e-251	0.788597	0.291	0.106	6.44534e-247	0	BCL11B
1.29017e-242	0.501294	0.926	0.844	2.19445e-238	0	TOMM7
2.54982e-228	0.680871	0.208	0.064	4.33698e-224	0	TRABD2A
6.57789e-227	0.788584	0.465	0.252	1.11883e-222	0	LEPROTL1
9.51504e-212	0.724306	0.281	0.112	1.61841e-207	0	RCAN3
2.07582e-205	0.699233	0.443	0.232	3.53076e-201	0	GIMAP7
6.39635e-202	0.484977	0.101	0.018	1.08796e-197	0	TSHZ2
1.45217e-196	0.629366	0.196	0.064	2.47e-192	0	CAMK4
7.69033e-196	0.57638	0.153	0.041	1.30805e-191	0	LINC01550
5.80626e-185	0.445741	0.502	0.272	9.87586e-181	0	CD7
4.42689e-178	0.5871	0.445	0.236	7.52969e-174	0	LCK
9.71586e-177	0.664345	0.254	0.103	1.65257e-172	0	LINC00861
5.23264e-171	0.491657	0.122	0.03	8.90021e-167	0	CHRM3-AS2
2.64128e-167	0.706237	0.271	0.12	4.49255e-163	0	ITM2A
2.08532e-165	0.580086	0.187	0.065	3.54692e-161	0	TRAT1
8.63888e-165	0.522032	0.771	0.64	1.46939e-160	0	SRSF5
1.27437e-164	0.573253	0.582	0.377	2.16758e-160	0	EVL
1.05756e-159	0.631303	0.244	0.104	1.7988e-155	0	LDLRAP1
1.72371e-159	0.657445	0.499	0.319	2.93186e-155	0	C12orf57
1.56517e-158	0.447171	0.103	0.023	2.6622e-154	0	AK5
6.57608e-157	0.475306	0.121	0.032	1.11852e-152	0	CD40LG
9.58014e-157	0.61914	0.349	0.177	1.62949e-152	0	LAT
1.16344e-155	0.456535	0.111	0.027	1.9789e-151	0	EPHX2
5.0733e-149	0.601199	0.428	0.248	8.62917e-145	0	AAK1
6.76484e-147	0.583908	0.505	0.32	1.15063e-142	0	TRAF3IP3
2.50492e-145	0.668961	0.506	0.337	4.26061e-141	0	FOXP1
9.50329e-135	0.602305	0.229	0.102	1.61642e-130	0	SH3YL1
1.397e-131	0.438933	0.106	0.028	2.37616e-127	0	LRRN3
5.55465e-124	0.499468	0.608	0.435	9.4479e-120	0	KLF2
6.97287e-124	0.62505	0.39	0.244	1.18602e-119	0	NDFIP1
2.3638e-123	0.558246	0.382	0.221	4.02058e-119	0	CLEC2D
2.28226e-121	0.519336	0.555	0.392	3.8819e-117	0	AES
1.89588e-115	0.536791	0.582	0.437	3.22471e-111	0	C6orf48
1.33672e-113	0.428395	0.123	0.041	2.27363e-109	0	FAM134B
1.93462e-109	0.472568	0.175	0.073	3.2906e-105	0	TXK
4.24525e-105	0.54475	0.24	0.123	7.22075e-101	0	SATB1
1.50295e-102	0.483856	0.173	0.075	2.55637e-98	0	OXNAD1
1.28487e-99	0.55087	0.416	0.284	2.18544e-95	0	RGS10
1.9133e-95	0.532789	0.268	0.147	3.25433e-91	0	RHOH
2.69841e-90	0.444655	0.54	0.39	4.58972e-86	0	FYB
2.75187e-84	0.443739	0.143	0.062	4.68065e-80	0	SUSD3
5.15972e-76	0.437245	0.213	0.115	8.77617e-72	0	GIMAP1
1.25545e-74	0.420808	0.153	0.072	2.13539e-70	0	IL6ST
1.95797e-68	0.442299	0.146	0.071	3.33031e-64	0	CHMP7
2.06462e-68	0.443943	0.446	0.336	3.51171e-64	0	TMEM123
7.59237e-67	0.437036	0.163	0.084	1.29139e-62	0	RGCC
3.04932e-66	0.435896	0.493	0.388	5.1866e-62	0	ST13
3.85876e-64	0.441888	0.197	0.11	6.56337e-60	0	STMN3
4.55125e-54	0.445815	0.291	0.201	7.74121e-50	0	OCIAD2
3.05978e-44	0.426176	0.295	0.214	5.20438e-40	0	SVIP
0	2.25988	0.688	0.05	0	1	CD8B
0	1.5756	0.368	0.006	0	1	RP11-291B21.2
0	1.06325	0.324	0.039	0	1	CD8A
0	1.05818	0.384	0.08	0	1	S100B
0	0.995933	0.787	0.343	0	1	CD3D
0	0.938231	0.386	0.115	0	1	LEF1
0	0.871516	0.665	0.297	0	1	CD3E
0	0.862078	0.374	0.112	0	1	CCR7
0	0.848707	0.439	0.167	0	1	PIK3IP1
0	0.836376	0.666	0.351	0	1	NOSIP
0	0.807031	0.468	0.185	0	1	CD27
0	0.802253	0.491	0.197	0	1	CD3G
0	0.779214	0.208	0.037	0	1	CARS
0	0.774058	0.746	0.354	0	1	TRAC
0	0.771423	0.254	0.059	0	1	TRABD2A
0	0.739652	0.873	0.653	0	1	SARAF
0	0.717281	0.167	0.016	0	1	NELL2
0	0.667533	0.161	0.022	0	1	LRRN3
0	0.66216	0.6	0.261	0	1	CD7
0	0.618722	0.999	0.987	0	1	RPL31
0	0.535917	1	0.995	0	1	RPS6
0	0.535136	1	0.999	0	1	RPL21
0	0.522214	1	0.997	0	1	RPS12
0	0.522043	1	0.99	0	1	RPS25
0	0.518869	0.997	0.953	0	1	RPS5
0	0.512479	0.989	0.921	0	1	RPL4
0	0.49625	1	0.999	0	1	RPL34
0	0.490908	1	0.99	0	1	RPL3
0	0.47962	0.996	0.969	0	1	RPL14
0	0.477059	1	0.998	0	1	RPL32
0	0.474057	1	0.997	0	1	RPS3A
0	0.471901	1	0.999	0	1	RPL13
0	0.464672	0.995	0.951	0	1	RPL5
0	0.455176	0.999	0.972	0	1	RPL10A
0	0.449618	1	0.996	0	1	RPS15A
0	0.448956	1	0.998	0	1	RPS14
0	0.438384	1	0.999	0	1	RPS29
0	0.428159	1	0.998	0	1	RPS27A
0	0.428128	1	0.99	0	1	RPL23A
0	0.423991	1	0.987	0	1	RPL30
0	0.423467	1	0.993	0	1	RPS3
0	0.420696	0.999	0.991	0	1	RPS13
0	0.420568	1	0.988	0	1	RPL9
5.30584e-303	0.757514	0.307	0.097	9.0247e-299	1	LDLRAP1
1.14802e-300	0.596909	0.929	0.74	1.95267e-296	1	NPM1
3.46154e-288	0.700392	0.225	0.057	5.88774e-284	1	SCGB3A1
3.40027e-274	0.718074	0.509	0.229	5.78352e-270	1	LCK
1.46057e-262	0.749988	0.6	0.313	2.48429e-258	1	TRBC2
1.21585e-245	0.73744	0.397	0.168	2.06804e-241	1	TCF7
2.78754e-244	0.57049	0.565	0.267	4.74133e-240	1	IL7R
3.80788e-241	0.553694	0.888	0.732	6.47682e-237	1	EIF3E
4.13544e-230	0.653284	0.226	0.069	7.03397e-226	1	OXNAD1
1.73187e-216	0.59981	0.758	0.497	2.94573e-212	1	LDHB
1.87941e-215	0.649449	0.294	0.109	3.19669e-211	1	BCL11B
1.01089e-209	0.718859	0.498	0.274	1.71941e-205	1	RGS10
2.8226e-204	0.448274	0.119	0.023	4.80096e-200	1	THEMIS
2.01609e-202	0.452284	0.951	0.834	3.42918e-198	1	EEF1B2
2.06194e-186	0.592134	0.186	0.056	3.50715e-182	1	PDE3B
1.67561e-183	0.585258	0.618	0.375	2.85004e-179	1	EVL
1.03045e-182	0.611893	0.436	0.216	1.7527e-178	1	CLEC2D
1.3776e-177	0.608838	0.283	0.115	2.34316e-173	1	RCAN3
8.25681e-174	0.466615	0.14	0.035	1.4044e-169	1	APBA2
4.97e-171	0.516822	0.207	0.069	8.45348e-167	1	TXK
6.09415e-171	0.591474	0.373	0.176	1.03655e-166	1	LAT
1.33736e-166	0.466937	0.159	0.046	2.27471e-162	1	GRAP2
3.7421e-160	0.445074	0.12	0.029	6.36495e-156	1	RUNX2
5.5102e-159	0.620087	0.457	0.256	9.3723e-155	1	LEPROTL1
1.11188e-155	0.612364	0.42	0.223	1.8912e-151	1	ATM
2.05042e-152	0.574108	0.216	0.083	3.48756e-148	1	ACTN1
5.79925e-149	0.569508	0.307	0.142	9.86395e-145	1	MGAT4A
2.72986e-148	0.446052	0.147	0.044	4.64322e-144	1	LINC01550
8.5746e-135	0.521601	0.525	0.32	1.45845e-130	1	TRAF3IP3
7.01351e-134	0.467078	0.185	0.067	1.19293e-129	1	CAMK4
2.0589e-132	0.621793	0.414	0.243	3.50198e-128	1	NDFIP1
1.03396e-123	0.562344	0.231	0.103	1.75867e-119	1	C1orf228
1.79778e-123	0.524581	0.611	0.435	3.05785e-119	1	C6orf48
1.78719e-118	0.509289	0.232	0.104	3.03983e-114	1	SH3YL1
3.85211e-118	0.41741	0.107	0.03	6.55205e-114	1	PASK
4.44287e-117	0.437872	0.242	0.107	7.55688e-113	1	LINC00861
7.8115e-117	0.543609	0.512	0.339	1.32866e-112	1	SNHG8
4.67881e-116	0.505637	0.431	0.25	7.95818e-112	1	AAK1
1.89764e-113	0.512021	0.436	0.26	3.2277e-109	1	ACAP1
3.92109e-111	0.41859	0.139	0.048	6.66938e-107	1	SUPT3H
2.09321e-109	0.516428	0.511	0.338	3.56033e-105	1	FOXP1
2.88956e-109	0.453296	0.186	0.076	4.91486e-105	1	FLT3LG
1.68909e-107	0.499136	0.493	0.323	2.87297e-103	1	C12orf57
4.7295e-100	0.512544	0.333	0.19	8.04442e-96	1	NUCB2
3.17107e-99	0.422201	0.164	0.066	5.39368e-95	1	ATP6V0E2
1.26505e-98	0.432089	0.197	0.087	2.15172e-94	1	ANXA2R
9.50443e-98	0.478042	0.224	0.108	1.61661e-93	1	STMN3
1.3658e-96	0.455897	0.247	0.123	2.32309e-92	1	SATB1
1.59948e-94	0.494275	0.39	0.239	2.72055e-90	1	PRMT2
1.36879e-92	0.435366	0.448	0.283	2.32818e-88	1	GYPC
7.62528e-92	0.470241	0.345	0.197	1.29698e-87	1	TRBC1
3.29762e-91	0.437348	0.252	0.128	5.60892e-87	1	LBH
6.20061e-90	0.484744	0.486	0.332	1.05466e-85	1	TMEM123
6.82947e-82	0.452856	0.254	0.136	1.16163e-77	1	RBL2
1.08581e-77	0.442969	0.53	0.384	1.84685e-73	1	ST13
7.15423e-74	0.447046	0.297	0.177	1.21686e-69	1	SNRPN
1.95414e-73	0.427749	0.322	0.198	3.32379e-69	1	OCIAD2
0	3.1738	0.989	0.4	0	2	S100A9
0	3.12822	0.989	0.409	0	2	S100A8
0	2.96918	0.813	0.123	0	2	S100A12
0	2.6262	0.859	0.142	0	2	VCAN
0	2.57445	0.956	0.199	0	2	FCN1
0	2.55406	0.993	0.322	0	2	TYROBP
0	2.54723	1	0.481	0	2	LYZ
0	2.43233	0.957	0.329	0	2	CTSS
0	2.30651	0.787	0.156	0	2	MNDA
0	2.2922	0.801	0.159	0	2	CSTA
0	2.14778	0.609	0.09	0	2	CD14
0	2.08218	0.904	0.329	0	2	PSAP
0	2.04166	1	0.968	0	2	FTL
0	2.03458	0.812	0.262	0	2	FOS
0	2.01897	0.919	0.26	0	2	LST1
0	1.99848	0.622	0.121	0	2	FGL2
0	1.99699	0.997	0.777	0	2	S100A6
0	1.9852	0.652	0.115	0	2	SERPINA1
0	1.98347	0.62	0.134	0	2	CYBB
0	1.97401	0.859	0.32	0	2	S100A11
0	1.93398	0.55	0.102	0	2	LGALS2
0	1.92535	0.871	0.305	0	2	AIF1
0	1.91662	0.96	0.282	0	2	CST3
0	1.87725	0.664	0.182	0	2	TYMP
0	1.87017	0.63	0.121	0	2	MS4A6A
0	1.86501	0.87	0.384	0	2	GPX1
0	1.86126	0.903	0.472	0	2	NEAT1
0	1.85253	0.532	0.098	0	2	CLEC7A
0	1.81535	0.522	0.104	0	2	CSF3R
0	1.81171	0.386	0.037	0	2	RBP7
0	1.79281	0.722	0.26	0	2	AP1S2
0	1.77539	0.65	0.159	0	2	CFD
0	1.75635	0.831	0.403	0	2	TSPO
0	1.75135	0.65	0.196	0	2	GRN
0	1.70672	0.996	0.943	0	2	FTH1
0	1.69688	0.675	0.265	0	2	TKT
0	1.69065	0.988	0.719	0	2	S100A4
0	1.69054	0.489	0.103	0	2	MPEG1
0	1.68509	0.505	0.129	0	2	RGS2
0	1.67873	0.899	0.337	0	2	LGALS1
0	1.66383	0.799	0.352	0	2	SAT1
0	1.6286	0.932	0.483	0	2	SRGN
0	1.59419	0.567	0.21	0	2	CTSD
0	1.56612	0.544	0.192	0	2	STXBP2
0	1.53776	0.72	0.224	0	2	FCER1G
0	1.5352	0.414	0.088	0	2	CLEC12A
0	1.4935	0.401	0.085	0	2	KCTD12
0	1.48452	0.42	0.11	0	2	CD36
0	1.46644	0.571	0.251	0	2	MCL1
0	1.45878	0.537	0.195	0	2	APLP2
0	1.45754	0.399	0.102	0	2	NUP214
0	1.4443	0.474	0.125	0	2	CFP
0	1.44423	0.513	0.201	0	2	LTA4H
0	1.44061	0.833	0.409	0	2	COTL1
0	1.43001	0.428	0.119	0	2	TNFSF13B
0	1.41273	0.327	0.082	0	2	NAMPT
0	1.40876	0.381	0.106	0	2	GCA
0	1.40167	0.323	0.061	0	2	LILRA5
0	1.38549	0.48	0.145	0	2	CEBPD
0	1.35547	0.503	0.2	0	2	FCGRT
0	1.34655	0.437	0.149	0	2	BRI3
0	1.34599	0.446	0.173	0	2	ASAH1
0	1.34304	0.885	0.611	0	2	VIM
0	1.3201	0.568	0.25	0	2	PYCARD
0	1.30027	0.29	0.039	0	2	CDA
0	1.28991	0.506	0.235	0	2	NCF1
0	1.28928	0.42	0.135	0	2	SPI1
0	1.28839	0.278	0.039	0	2	FPR1
0	1.28309	0.755	0.417	0	2	GSTP1
0	1.27354	0.322	0.076	0	2	TGFBI
0	1.27319	0.499	0.214	0	2	C4orf48
0	1.2649	0.319	0.075	0	2	RAB31
0	1.25601	0.214	0.016	0	2	CYP1B1
0	1.24739	0.27	0.043	0	2	CD93
0	1.24462	0.453	0.21	0	2	SDCBP
0	1.24283	0.298	0.071	0	2	IRS2
0	1.24203	0.43	0.168	0	2	RNF130
0	1.22006	0.642	0.382	0	2	CD44
0	1.21916	0.26	0.051	0	2	PLBD1
0	1.21068	0.412	0.133	0	2	RNASE6
0	1.20752	0.628	0.308	0	2	NPC2
0	1.20037	0.355	0.128	0	2	AGTRAP
0	1.19302	0.311	0.1	0	2	KLF10
0	1.19173	0.331	0.087	0	2	CD68
0	1.19005	0.254	0.041	0	2	LRRK2
0	1.18949	0.421	0.183	0	2	AHNAK
0	1.1838	0.281	0.056	0	2	LINC01272
0	1.18072	0.259	0.049	0	2	SLC11A1
0	1.17581	0.437	0.192	0	2	IQGAP1
0	1.17375	0.251	0.051	0	2	PLAUR
0	1.16819	0.963	0.797	0	2	OAZ1
0	1.15325	0.256	0.046	0	2	ASGR1
0	1.15304	0.302	0.09	0	2	CPVL
0	1.14787	0.783	0.575	0	2	TCEB2
0	1.14626	0.27	0.058	0	2	SLC7A7
0	1.14383	0.384	0.157	0	2	JAML
0	1.14064	0.227	0.028	0	2	CLEC4E
0	1.13424	0.264	0.066	0	2	OGFRL1
9.16368e-284	1.20674	0.352	0.148	1.55865e-279	2	SOD2
8.23348e-252	1.14297	0.33	0.141	1.40043e-247	2	GLUL
0	1.50829	0.77	0.26	0	3	IL7R
0	1.42002	0.556	0.127	0	3	KLRB1
0	1.33224	0.859	0.353	0	3	IL32
0	1.16251	0.925	0.532	0	3	LTB
0	1.08298	0.81	0.364	0	3	TRAC
0	0.98796	0.523	0.183	0	3	CD2
0	0.964365	0.391	0.118	0	3	GPR183
0	0.951528	0.278	0.053	0	3	AQP3
0	0.732203	0.975	0.754	0	3	CD52
0	0.614894	0.14	0.013	0	3	TNFRSF4
0	0.477014	1	0.999	0	3	RPS29
0	0.427068	1	0.994	0	3	RPS3
0	0.364012	1	0.999	0	3	RPL13
1.58335e-297	0.397572	1	0.994	2.69311e-293	3	RPL36
3.24372e-293	0.41854	1	1	5.51724e-289	3	RPS27
9.82502e-293	0.390386	1	0.998	1.67114e-288	3	RPS27A
6.81688e-289	0.385221	1	0.999	1.15948e-284	3	B2M
2.75642e-286	0.368455	1	0.998	4.6884e-282	3	RPS18
3.84926e-281	0.739142	0.754	0.365	6.5472e-277	3	CD3D
1.59367e-276	0.410396	1	0.991	2.71068e-272	3	RPS25
2.77356e-273	0.373668	1	0.996	4.71755e-269	3	RPS15A
8.38162e-267	0.400572	1	0.991	1.42563e-262	3	RPL23A
4.73344e-260	0.612845	0.173	0.031	8.05111e-256	3	CD40LG
5.76194e-258	0.404163	1	0.988	9.80048e-254	3	RPL30
8.64409e-250	0.410014	1	0.99	1.47027e-245	3	RPL3
2.64004e-246	0.363852	1	0.997	4.49044e-242	3	RPS12
9.3001e-246	0.717393	0.251	0.065	1.58185e-241	3	TRAT1
1.41363e-235	0.372754	1	0.995	2.40444e-231	3	RPS6
9.42923e-229	0.719244	0.643	0.314	1.60382e-224	3	CD3E
1.50131e-220	0.94678	0.411	0.175	2.55358e-216	3	ITGB1
1.06633e-218	0.729791	0.285	0.087	1.81372e-214	3	RORA
6.24918e-209	0.726956	0.779	0.506	1.06292e-204	3	LDHB
5.13513e-201	0.752859	0.615	0.324	8.73434e-197	3	TRBC2
6.06834e-201	0.74493	0.509	0.237	1.03216e-196	3	GIMAP7
1.6086e-196	0.786285	0.293	0.104	2.73606e-192	3	TRADD
9.80401e-186	0.646941	0.474	0.211	1.66756e-181	3	CD3G
1.0734e-177	0.701891	0.632	0.367	1.82574e-173	3	NOSIP
1.60619e-172	0.438462	0.983	0.914	2.73196e-168	3	RPSA
7.69655e-162	0.621719	0.256	0.089	1.30911e-157	3	MAL
4.24232e-150	0.530574	0.136	0.032	7.21577e-146	3	PRDM1
6.82754e-149	0.481493	0.151	0.039	1.1613e-144	3	GATA3
5.45344e-143	0.553962	0.858	0.665	9.27576e-139	3	ZFP36L2
1.20449e-140	0.800893	0.406	0.197	2.04872e-136	3	TRBC1
3.03503e-135	0.600108	0.266	0.105	5.16228e-131	3	PBXIP1
3.49294e-132	0.567091	0.626	0.384	5.94114e-128	3	EVL
3.25928e-131	0.421874	0.114	0.026	5.54371e-127	3	INPP4B
1.15583e-128	0.568224	0.292	0.122	1.96596e-124	3	SPOCK2
1.28218e-124	0.524907	0.185	0.062	2.18086e-120	3	TNFRSF25
1.6113e-117	0.496876	0.468	0.245	2.74065e-113	3	LCK
9.16068e-117	0.523085	0.21	0.078	1.55814e-112	3	FLT3LG
1.02908e-114	0.54086	0.714	0.531	1.75037e-110	3	CALM1
1.16712e-114	0.555526	0.406	0.209	1.98516e-110	3	GIMAP4
1.38699e-112	0.522314	0.664	0.44	2.35914e-108	3	KLF2
2.83649e-110	0.618291	0.308	0.148	4.82458e-106	3	ARHGAP15
1.43483e-105	0.59173	0.251	0.111	2.4405e-101	3	CORO1B
1.99357e-105	0.457714	0.192	0.071	3.39087e-101	3	CD6
2.81206e-105	0.387255	0.138	0.042	4.78304e-101	3	NSG1
6.21103e-104	0.523532	0.599	0.397	1.05643e-99	3	AES
5.65059e-101	0.515131	0.723	0.545	9.61108e-97	3	FXYD5
4.63281e-95	0.500055	0.359	0.186	7.87995e-91	3	LAT
1.0929e-92	0.53897	0.27	0.129	1.85891e-88	3	ITM2A
3.33615e-91	0.489944	0.221	0.096	5.67445e-87	3	TTC39C
2.84381e-90	0.545271	0.18	0.071	4.83703e-86	3	PTGER2
1.547e-89	0.498111	0.595	0.393	2.6313e-85	3	FYB
7.95806e-88	0.366087	0.871	0.748	1.35359e-83	3	GLTSCR2
1.00799e-85	0.390591	0.823	0.685	1.71449e-81	3	MYL12A
5.64375e-85	0.419099	0.159	0.06	9.59945e-81	3	OPTN
1.97259e-83	0.46925	0.343	0.182	3.35518e-79	3	TCF7
2.35425e-83	0.45395	0.375	0.206	4.00434e-79	3	CD27
2.61881e-83	0.581828	0.256	0.129	4.45433e-79	3	LIMS1
2.18889e-82	0.368314	0.827	0.667	3.72308e-78	3	SARAF
3.14594e-82	0.499577	0.174	0.07	5.35092e-78	3	RP11-138A9.2
2.84736e-80	0.364979	0.893	0.797	4.84307e-76	3	RPL36AL
2.49175e-79	0.637116	0.696	0.554	4.23822e-75	3	JUNB
3.96977e-77	0.454972	0.622	0.454	6.75218e-73	3	HSPA8
1.357e-75	0.428718	0.22	0.103	2.30813e-71	3	ODF2L
2.3399e-75	0.36424	0.155	0.06	3.97994e-71	3	SYNE2
7.02324e-75	0.465838	0.398	0.237	1.19458e-70	3	IL2RG
1.09794e-74	0.45051	0.191	0.084	1.86748e-70	3	TNFAIP3
3.12859e-74	0.379174	0.101	0.032	5.32141e-70	3	AP3M2
1.19544e-73	0.428106	0.273	0.138	2.03333e-69	3	ETS1
3.02945e-71	0.400585	0.264	0.133	5.15279e-67	3	CD69
1.2599e-69	0.36821	0.247	0.121	2.14297e-65	3	BCL11B
1.8918e-67	0.402591	0.17	0.075	3.21777e-63	3	TESPA1
1.15577e-66	0.414464	0.246	0.125	1.96585e-62	3	RCAN3
3.14791e-66	0.412581	0.386	0.23	5.35427e-62	3	CLEC2D
5.08705e-66	0.384084	0.428	0.263	8.65257e-62	3	RARRES3
6.52763e-66	0.516908	0.477	0.334	1.11029e-61	3	GSTK1
2.00133e-64	0.408345	0.497	0.331	3.40405e-60	3	TRAF3IP3
3.17858e-62	0.401654	0.415	0.259	5.40645e-58	3	AAK1
1.01773e-60	0.421997	0.488	0.338	1.73105e-56	3	TMEM123
3.30327e-58	0.359692	0.123	0.05	5.61853e-54	3	CFAP36
5.16234e-57	0.413842	0.416	0.27	8.78062e-53	3	ACAP1
3.1532e-48	0.415333	0.202	0.11	5.36328e-44	3	PIM1
1.27458e-46	0.3635	0.171	0.088	2.16794e-42	3	RGCC
1.46662e-45	0.367834	0.506	0.376	2.49458e-41	3	CMPK1
9.90476e-44	0.384574	0.384	0.265	1.6847e-39	3	ANKRD12
5.01059e-42	0.380519	0.137	0.068	8.52251e-38	3	USP10
7.3109e-40	0.419684	0.198	0.113	1.24351e-35	3	PIM2
2.16298e-39	0.359941	0.369	0.253	3.67901e-35	3	PPP1R2
0	2.21831	0.989	0.321	0	4	CST3
0	2.07384	0.975	0.244	0	4	FCN1
0	2.06252	0.792	0.111	0	4	LGALS2
0	2.01403	0.997	0.363	0	4	TYROBP
0	1.9719	1	0.512	0	4	LYZ
0	1.93287	0.983	0.366	0	4	CTSS
0	1.84504	0.789	0.14	0	4	MS4A6A
0	1.81945	0.935	0.335	0	4	AIF1
0	1.77698	0.966	0.493	0	4	NEAT1
0	1.76223	0.972	0.296	0	4	LST1
0	1.74801	0.963	0.36	0	4	PSAP
0	1.72821	0.78	0.139	0	4	FGL2
0	1.71532	1	0.97	0	4	FTL
0	1.67617	0.792	0.178	0	4	CFD
0	1.67126	0.849	0.311	0	4	NPC2
0	1.66933	0.778	0.138	0	4	SERPINA1
0	1.66571	0.805	0.201	0	4	TYMP
0	1.65301	0.827	0.188	0	4	VCAN
0	1.64573	0.861	0.193	0	4	CSTA
0	1.57888	0.836	0.28	0	4	AP1S2
0	1.57575	0.942	0.409	0	4	GPX1
0	1.55829	0.68	0.116	0	4	CD14
0	1.55433	0.926	0.347	0	4	S100A11
0	1.5518	0.998	0.946	0	4	FTH1
0	1.54619	0.672	0.132	0	4	CFP
0	1.53926	0.911	0.371	0	4	SAT1
0	1.52841	0.858	0.244	0	4	FCER1G
0	1.4597	0.825	0.299	0	4	HLA-DRB5
0	1.43834	0.805	0.193	0	4	MNDA
0	1.43097	0.643	0.116	0	4	CLEC7A
0	1.42634	0.676	0.151	0	4	CEBPD
0	1.41418	0.933	0.427	0	4	COTL1
0	1.41071	0.775	0.215	0	4	GRN
0	1.39545	0.511	0.088	0	4	CPVL
0	1.38989	0.797	0.295	0	4	HLA-DRB1
0	1.38605	0.689	0.204	0	4	FCGRT
0	1.34525	0.947	0.367	0	4	LGALS1
0	1.32957	0.837	0.293	0	4	FOS
0	1.31825	0.996	0.79	0	4	S100A6
0	1.30951	0.971	0.508	0	4	SRGN
0	1.297	0.59	0.139	0	4	SPI1
0	1.28965	0.665	0.16	0	4	CYBB
0	1.28629	0.76	0.283	0	4	TKT
0	1.27065	0.978	0.436	0	4	S100A9
0	1.25329	0.576	0.125	0	4	CSF3R
0	1.24676	0.577	0.138	0	4	RNASE6
0	1.24222	0.995	0.735	0	4	S100A4
0	1.23875	0.905	0.424	0	4	TSPO
0	1.22938	0.958	0.444	0	4	HLA-DRA
0	1.21486	0.576	0.12	0	4	MPEG1
0	1.20949	0.862	0.463	0	4	S100A10
0	1.19492	0.525	0.121	0	4	CD36
0	1.18715	0.725	0.258	0	4	PYCARD
0	1.18606	0.5	0.097	0	4	KCTD12
0	1.1837	0.879	0.428	0	4	GSTP1
0	1.18029	0.978	0.758	0	4	SH3BGRL3
0	1.17304	0.488	0.09	0	4	CD68
0	1.17198	0.578	0.156	0	4	BRI3
0	1.17101	0.656	0.207	0	4	APLP2
0	1.16748	0.586	0.195	0	4	TIMP1
0	1.16343	0.503	0.101	0	4	CLEC12A
0	1.15621	0.532	0.13	0	4	TNFSF13B
0	1.15567	0.619	0.212	0	4	LTA4H
0	1.1418	0.575	0.174	0	4	RNF130
0	1.13627	0.926	0.625	0	4	VIM
0	1.12219	0.484	0.137	0	4	IFITM3
0	1.1187	0.447	0.081	0	4	TGFBI
0	1.11485	0.603	0.209	0	4	STXBP2
0	1.114	0.377	0.071	0	4	MARCKS
0	1.11155	0.479	0.114	0	4	NUP214
0	1.09638	0.41	0.06	0	4	SLC7A7
0	1.09498	0.58	0.185	0	4	AHNAK
0	1.06865	0.438	0.104	0	4	KLF10
0	1.06854	0.573	0.192	0	4	SAMHD1
0	1.06591	0.567	0.18	0	4	ASAH1
0	1.04839	0.4	0.083	0	4	LGALS3
0	1.02842	0.633	0.225	0	4	ANXA2
0	1.00553	0.69	0.294	0	4	C1orf162
0	0.993355	0.506	0.169	0	4	ZEB2
0	0.989488	0.533	0.15	0	4	RGS2
0	0.985947	0.47	0.141	0	4	CTSB
0	0.983868	0.388	0.073	0	4	NCF2
0	0.983627	0.374	0.063	0	4	MS4A7
0	0.978869	0.451	0.123	0	4	CTSZ
0	0.978378	0.967	0.446	0	4	S100A8
0	0.970648	0.984	0.717	0	4	GAPDH
0	0.967124	0.387	0.085	0	4	RAB31
0	0.956923	0.32	0.049	0	4	TNFAIP2
0	0.956855	0.507	0.162	0	4	JAML
0	0.954065	0.403	0.108	0	4	CRTAP
0	0.949928	0.382	0.09	0	4	LY96
0	0.942803	0.363	0.079	0	4	CECR1
0	0.935935	0.529	0.18	0	4	GLIPR1
9.06404e-304	0.957977	0.639	0.265	1.5417e-299	4	MCL1
4.98769e-301	0.956054	0.733	0.355	8.48356e-297	4	RAC1
6.02774e-299	0.969572	0.787	0.423	1.02526e-294	4	RHOA
1.73463e-298	0.994886	0.739	0.373	2.95043e-294	4	PRELID1
8.67453e-296	0.948593	0.558	0.207	1.47545e-291	4	HLA-DMA
3.33726e-292	0.963135	0.669	0.299	5.67635e-288	4	AP2S1
4.48575e-281	0.962456	0.719	0.364	7.62981e-277	4	FKBP1A
0	2.95697	0.702	0.029	0	5	IGHD
0	2.83839	0.815	0.086	0	5	CD79A
0	2.75695	0.784	0.072	0	5	MS4A1
0	2.73831	0.825	0.102	0	5	CD79B
0	2.6967	0.55	0.013	0	5	TCL1A
0	2.61476	1	0.578	0	5	CD74
0	2.31797	0.995	0.444	0	5	HLA-DRA
0	2.13451	0.795	0.222	0	5	HLA-DQB1
0	2.12748	0.96	0.367	0	5	HLA-DPB1
0	2.01858	0.874	0.284	0	5	HLA-DPA1
0	1.90574	0.454	0.031	0	5	VPREB3
0	1.89184	0.421	0.027	0	5	LINC00926
0	1.8881	0.623	0.117	0	5	HLA-DQA1
0	1.86589	0.387	0.011	0	5	FCER2
0	1.82306	0.929	0.568	0	5	CD37
0	1.78298	0.614	0.196	0	5	MEF2C
0	1.77961	0.387	0.051	0	5	PLPP5
0	1.74877	0.442	0.083	0	5	BIRC3
0	1.7473	0.435	0.048	0	5	BANK1
0	1.65779	0.393	0.051	0	5	HVCN1
0	1.64519	0.798	0.297	0	5	HLA-DRB1
0	1.62948	0.782	0.412	0	5	CXCR4
0	1.59407	0.812	0.302	0	5	HLA-DRB5
0	1.56111	0.305	0.021	0	5	RP11-231C14.7
0	1.50367	0.322	0.028	0	5	TNFRSF13C
0	1.47144	0.292	0.021	0	5	CD22
0	1.43467	0.565	0.207	0	5	HLA-DMA
0	1.40228	0.341	0.051	0	5	ARHGAP24
0	1.35786	0.295	0.047	0	5	IL4R
0	1.34824	0.264	0.033	0	5	ADAM28
0	1.30525	0.249	0.018	0	5	CD72
0	1.29269	0.271	0.047	0	5	TSPAN13
0	1.21357	0.259	0.045	0	5	P2RX5
0	1.21003	0.255	0.028	0	5	FAM129C
0	1.19674	0.904	0.544	0	5	LTB
0	1.18876	0.618	0.322	0	5	IGLC2
0	1.18756	0.215	0.012	0	5	RP11-693J15.5
0	1.17392	0.233	0.017	0	5	HLA-DOB
0	1.16525	0.249	0.034	0	5	RALGPS2
0	1.15011	0.981	0.759	0	5	CD52
0	1.14866	0.222	0.025	0	5	CD40
0	1.13219	0.943	0.791	0	5	BTG1
0	1.09016	0.829	0.62	0	5	IGKC
0	1.08998	0.209	0.018	0	5	FCRLA
0	1.05613	0.223	0.028	0	5	BLK
0	1.05253	0.202	0.018	0	5	CD19
0	0.989753	0.149	0.013	0	5	STAG3
0	0.983864	0.201	0.026	0	5	CD24
0	0.869133	0.151	0.009	0	5	FCRL1
0	0.779693	0.132	0.012	0	5	PAX5
1.32971e-307	1.09543	0.21	0.034	2.26171e-303	5	CD83
7.40344e-295	0.81975	0.12	0.01	1.25925e-290	5	PCDH9
6.38463e-283	1.03506	0.212	0.038	1.08596e-278	5	SWAP70
1.23708e-273	1.20167	0.404	0.132	2.10415e-269	5	HLA-DMB
5.9919e-269	1.18574	0.381	0.119	1.01916e-264	5	2021-03-01
4.06161e-267	0.981709	0.206	0.037	6.90839e-263	5	SPIB
1.60139e-266	1.05507	0.328	0.089	2.7238e-262	5	IRF8
5.36747e-257	0.713747	0.119	0.012	9.12952e-253	5	AC079767.4
2.60759e-250	0.771086	0.137	0.017	4.43525e-246	5	RASGRP3
2.72079e-236	1.47548	0.431	0.178	4.62779e-232	5	IGLC3
1.40832e-224	1.01659	0.218	0.049	2.39541e-220	5	SEL1L3
1.56857e-214	0.816819	0.152	0.025	2.66797e-210	5	BLNK
6.2462e-212	1.24212	0.339	0.118	1.06242e-207	5	STX7
7.93049e-207	0.958929	0.777	0.594	1.3489e-202	5	LAPTM5
2.29072e-198	1.02034	0.247	0.068	3.89628e-194	5	TPD52
1.6932e-197	1.0955	0.261	0.076	2.87997e-193	5	BCL11A
2.81293e-195	1.0526	0.236	0.063	4.78452e-191	5	PHACTR1
4.13773e-194	0.704997	0.123	0.018	7.03787e-190	5	SNX22
8.79313e-194	0.792008	0.144	0.025	1.49562e-189	5	AFF3
2.3159e-181	1.05656	0.26	0.081	3.93911e-177	5	CYB561A3
1.86368e-174	0.917574	0.214	0.057	3.16993e-170	5	GNG7
2.28307e-174	1.05609	0.361	0.145	3.88327e-170	5	POU2F2
7.27962e-174	0.943479	0.735	0.558	1.23819e-169	5	TSC22D3
1.74857e-167	1.13016	0.391	0.168	2.97414e-163	5	JUN
8.70493e-164	0.758085	0.152	0.032	1.48062e-159	5	HLA-DQA2
2.79253e-152	0.872188	0.173	0.044	4.74981e-148	5	BCL7A
2.32569e-149	1.05244	0.323	0.133	3.95576e-145	5	REL
2.13613e-145	0.920576	0.212	0.065	3.63334e-141	5	IFT57
4.99444e-143	0.806441	0.16	0.04	8.49505e-139	5	PKIG
9.17564e-141	0.92397	0.512	0.297	1.56069e-136	5	ISG20
9.28099e-138	0.866763	0.182	0.051	1.5786e-133	5	STRBP
3.62455e-131	0.885506	0.226	0.077	6.16499e-127	5	PLEKHF2
5.2476e-126	0.914737	0.579	0.408	8.92565e-122	5	SEC62
1.94406e-123	0.888832	0.305	0.13	3.30665e-119	5	FCMR
1.34011e-121	0.803663	0.464	0.256	2.27939e-117	5	NCF1
4.60933e-118	0.865814	0.223	0.08	7.84002e-114	5	GAPT
2.46533e-117	0.834735	0.181	0.056	4.19329e-113	5	KIAA0125
2.23439e-110	0.864742	0.262	0.109	3.80048e-106	5	CXXC5
2.76462e-110	0.762948	0.187	0.062	4.70235e-106	5	PDLIM1
3.84036e-100	0.850965	0.232	0.094	6.53207e-96	5	SMIM14
1.83913e-99	0.849326	0.235	0.097	3.12818e-95	5	HHEX
1.04957e-95	0.85193	0.223	0.091	1.78521e-91	5	TCOF1
5.14787e-93	0.829456	0.246	0.108	8.75601e-89	5	ORAI2
1.33657e-92	0.752534	0.159	0.053	2.27338e-88	5	CDCA7L
5.45504e-90	0.809529	0.347	0.187	9.27847e-86	5	FAM26F
1.27506e-84	0.820584	0.285	0.143	2.16874e-80	5	SNX2
4.4453e-68	0.706585	0.189	0.082	7.56101e-64	5	ZCCHC7
8.86425e-58	0.713412	0.272	0.157	1.50772e-53	5	SYPL1
6.24193e-56	0.781068	0.258	0.145	1.06169e-51	5	GABPB1-AS1
1.73267e-51	0.705598	0.294	0.185	2.94711e-47	5	SNHG7
0	2.54463	0.853	0.081	0	6	MS4A1
0	2.40984	0.837	0.098	0	6	CD79A
0	2.05924	1	0.585	0	6	CD74
0	2.03135	0.978	0.377	0	6	HLA-DPB1
0	2.02818	0.28	0.008	0	6	AL928768.3
0	2.01514	0.359	0.01	0	6	RP5-887A10.1
0	1.99872	0.783	0.117	0	6	CD79B
0	1.91373	0.994	0.454	0	6	HLA-DRA
0	1.90327	0.604	0.047	0	6	BANK1
0	1.73571	0.913	0.292	0	6	HLA-DPA1
0	1.65652	0.684	0.123	0	6	HLA-DQA1
0	1.52752	0.785	0.233	0	6	HLA-DQB1
0	1.36052	0.377	0.023	0	6	BLK
0	1.33608	0.917	0.575	0	6	CD37
0	1.3082	0.513	0.095	0	6	JCHAIN
0	1.27492	0.342	0.03	0	6	CLECL1
0	1.27472	0.933	0.549	0	6	LTB
0	1.26853	0.362	0.032	0	6	SPIB
0	1.2582	0.37	0.043	0	6	P2RX5
0	1.24668	0.352	0.031	0	6	TNFRSF13C
0	1.23085	0.388	0.054	0	6	ARHGAP24
0	1.22536	0.345	0.033	0	6	RALGPS2
0	1.22456	0.365	0.043	0	6	VPREB3
0	1.21771	0.318	0.023	0	6	CD24
0	1.15303	0.289	0.009	0	6	TNFRSF13B
0	1.14336	0.484	0.119	0	6	2021-03-01
0	1.12883	0.988	0.763	0	6	CD52
0	1.07759	0.336	0.039	0	6	LINC00926
0	1.06415	0.338	0.054	0	6	GNG7
0	1.05525	0.803	0.311	0	6	HLA-DRB5
0	1.0121	0.316	0.058	0	6	PDLIM1
0	0.932622	0.286	0.048	0	6	SEL1L3
0	0.928555	0.193	0.01	0	6	AC079767.4
0	0.908957	0.271	0.038	0	6	SWAP70
0	0.845772	0.207	0.011	0	6	FCRL2
0	0.80097	0.238	0.029	0	6	CD22
0	0.78466	0.19	0.013	0	6	TLR10
0	0.782717	0.213	0.015	0	6	POU2AF1
0	0.78206	0.215	0.021	0	6	FCRLA
0	0.756834	0.221	0.028	0	6	CD40
0	0.751531	0.157	0.004	0	6	SSPN
0	0.712766	0.164	0.006	0	6	AIM2
0	0.709648	0.338	0.035	0	6	IGHG1
0	0.681274	0.164	0.007	0	6	CPNE5
0	0.655402	0.172	0.016	0	6	PNOC
0	0.615741	0.148	0.012	0	6	EBF1
3.03833e-304	0.933151	0.859	0.622	5.16789e-300	6	IGKC
3.23634e-303	0.688014	0.192	0.022	5.50469e-299	6	CD19
6.44879e-296	0.924325	0.204	0.026	1.09687e-291	6	PPP1R14A
1.38003e-293	1.00275	0.772	0.307	2.34729e-289	6	HLA-DRB1
2.2945e-292	0.65286	0.166	0.017	3.90272e-288	6	FCGR2B
6.67848e-278	0.609306	0.166	0.018	1.13594e-273	6	RP11-693J15.5
2.90892e-277	0.648167	0.19	0.023	4.94778e-273	6	HLA-DOB
4.83135e-273	0.804646	0.24	0.038	8.21765e-269	6	ADAM28
7.85097e-268	0.969986	0.316	0.068	1.33537e-263	6	TCF4
1.22463e-267	1.05932	0.399	0.105	2.08297e-263	6	CXXC5
9.3824e-265	0.96922	0.303	0.063	1.59585e-260	6	IFT57
2.05642e-239	0.770835	0.212	0.034	3.49777e-235	6	ACP5
5.70593e-237	0.754522	0.212	0.034	9.70522e-233	6	FAM129C
8.15937e-236	1.00058	0.462	0.143	1.38783e-231	6	POU2F2
2.48484e-227	1.01557	0.569	0.214	4.22646e-223	6	HLA-DMA
1.2996e-217	0.874711	0.271	0.061	2.2105e-213	6	CD82
7.65509e-207	0.650498	0.191	0.032	1.30205e-202	6	HLA-DQA2
4.37438e-192	0.644516	0.19	0.034	7.44039e-188	6	SP140
2.57792e-187	0.715657	0.335	0.093	4.38479e-183	6	IRF8
3.11552e-187	0.744084	0.269	0.064	5.29918e-183	6	HVCN1
3.52549e-186	0.867983	0.416	0.136	5.9965e-182	6	HLA-DMB
6.68937e-181	0.751542	0.246	0.057	1.13779e-176	6	CCDC50
2.56883e-178	0.913481	0.371	0.123	4.36932e-174	6	SMARCB1
2.09785e-176	0.87481	0.395	0.13	3.56824e-172	6	GPR183
3.29314e-170	0.787571	0.327	0.095	5.6013e-166	6	BIRC3
2.54833e-168	0.679001	0.213	0.047	4.33446e-164	6	QRSL1
5.72316e-162	0.73236	0.242	0.06	9.73453e-158	6	TMEM156
7.38216e-162	0.743354	0.266	0.071	1.25563e-157	6	TPD52
1.98595e-161	0.632938	0.131	0.019	3.37791e-157	6	ID3
1.10126e-156	0.815452	0.275	0.079	1.87313e-152	6	BCL11A
1.87476e-155	0.838919	0.577	0.33	3.18877e-151	6	IGLC2
1.12826e-148	0.756453	0.283	0.082	1.91906e-144	6	TMEM154
1.16371e-145	0.798757	0.221	0.056	1.97935e-141	6	KIAA0125
1.848e-143	0.762774	0.496	0.21	3.14326e-139	6	MEF2C
6.48342e-131	0.734159	0.361	0.13	1.10276e-126	6	FCMR
1.97908e-120	0.633501	0.263	0.084	3.36622e-116	6	CYB561A3
1.8677e-116	0.761738	0.357	0.142	3.17677e-112	6	SNX2
2.25061e-116	0.762045	0.408	0.176	3.82807e-112	6	DRAM2
1.66749e-114	0.745311	0.371	0.152	2.83623e-110	6	EZR
1.87801e-114	0.641644	0.282	0.097	3.19431e-110	6	HHEX
1.56589e-112	1.16265	0.394	0.184	2.66342e-108	6	IGLC3
2.53051e-109	0.665821	0.26	0.088	4.30415e-105	6	DDAH2
1.86959e-107	0.650052	0.227	0.069	3.17998e-103	6	ARID5B
4.61244e-106	0.716301	0.292	0.108	7.84529e-102	6	ORAI2
7.27106e-105	0.664982	0.318	0.123	1.23673e-100	6	STX7
7.34665e-100	0.706785	0.359	0.154	1.24959e-95	6	SYPL1
4.91419e-96	0.624433	0.246	0.086	8.35855e-92	6	VOPP1
3.62668e-94	0.708555	0.415	0.194	6.16862e-90	6	PRKCB
6.24393e-90	0.688372	0.452	0.226	1.06203e-85	6	HERPUD1
3.2005e-88	0.645818	0.255	0.095	5.44373e-84	6	SMIM14
5.28125e-87	0.675182	0.427	0.214	8.98288e-83	6	CHCHD10
9.78139e-80	0.640868	0.197	0.067	1.66372e-75	6	PMAIP1
1.80333e-65	0.609702	0.253	0.111	3.06728e-61	6	UBE2J1
4.06729e-40	0.628874	0.32	0.19	6.91805e-36	6	ITGB1
0	4.93693	0.992	0.124	0	7	GNLY
0	4.19603	0.998	0.149	0	7	NKG7
0	3.77393	0.855	0.04	0	7	GZMB
0	3.2144	0.791	0.026	0	7	KLRF1
0	3.11029	0.901	0.098	0	7	CST7
0	3.10134	0.803	0.047	0	7	KLRD1
0	3.07562	0.736	0.041	0	7	PRF1
0	3.05948	0.63	0.025	0	7	SPON2
0	2.96975	0.625	0.02	0	7	FGFBP2
0	2.91405	0.685	0.058	0	7	CCL4
0	2.91065	0.626	0.027	0	7	CLIC3
0	2.90546	0.81	0.119	0	7	CMC1
0	2.82971	0.821	0.085	0	7	GZMA
0	2.7454	0.908	0.134	0	7	KLRB1
0	2.66456	0.544	0.101	0	7	S100B
0	2.50392	0.637	0.086	0	7	HOPX
0	2.43162	0.877	0.28	0	7	CD7
0	2.42831	0.53	0.036	0	7	GZMH
0	2.30804	0.764	0.193	0	7	CTSW
0	2.27696	0.507	0.024	0	7	TRDC
0	2.20357	0.62	0.115	0	7	CD247
0	2.10618	0.596	0.144	0	7	CCL5
0	1.91691	0.473	0.065	0	7	MATK
0	1.9	0.479	0.04	0	7	FCGR3A
0	1.86002	0.624	0.166	0	7	GZMM
0	1.84236	0.849	0.45	0	7	IFITM2
0	1.81081	0.681	0.269	0	7	ID2
0	1.70456	0.343	0.022	0	7	IL2RB
0	1.64222	0.329	0.017	0	7	XCL2
0	1.61957	0.752	0.351	0	7	PLAC8
0	1.59882	0.287	0.01	0	7	CD160
0	1.50868	0.281	0.022	0	7	TTC38
0	1.46236	0.269	0.013	0	7	S1PR5
0	1.3859	0.264	0.025	0	7	C1orf21
0	1.27468	0.261	0.037	0	7	SAMD3
0	1.2498	0.233	0.013	0	7	PTGDR
0	1.23985	0.212	0.006	0	7	PRSS23
0	1.23503	0.186	0.016	0	7	LAIR2
0	1.19052	0.199	0.011	0	7	TBX21
0	1.14963	0.155	0.01	0	7	KLRC1
0	1.08822	0.178	0.002	0	7	SH2D1B
0	1.01752	0.166	0.013	0	7	ADGRG1
0	0.961779	1	0.999	0	7	B2M
3.52211e-294	1.2087	0.237	0.032	5.99076e-290	7	PYHIN1
8.97229e-279	1.40889	0.329	0.066	1.5261e-274	7	RHOC
4.00696e-246	1.03318	0.963	0.877	6.81544e-242	7	PFN1
5.95356e-246	1.04172	0.197	0.026	1.01264e-241	7	SH2D2A
7.79652e-245	1.26632	0.237	0.039	1.32611e-240	7	CHST2
2.04614e-242	0.984958	0.96	0.863	3.48027e-238	7	HLA-C
2.23738e-239	1.19551	0.246	0.042	3.80556e-235	7	SYTL3
2.15173e-238	1.45368	0.35	0.087	3.65987e-234	7	CHST12
2.18754e-229	1.40093	0.333	0.081	3.72079e-225	7	APMAP
2.5858e-229	1.04346	0.146	0.015	4.39818e-225	7	CCL4L2
1.80883e-227	1.33136	0.338	0.083	3.07664e-223	7	TPST2
1.54699e-215	1.30612	0.296	0.067	2.63128e-211	7	C5orf56
1.85067e-215	1.1721	0.662	0.271	3.1478e-211	7	FCER1G
2.5597e-211	1.18355	0.838	0.572	4.35379e-207	7	HCST
1.59379e-195	1.09966	0.215	0.039	2.71088e-191	7	CEP78
4.55175e-190	1.33223	0.318	0.086	7.74206e-186	7	ABHD17A
5.09946e-189	1.33434	0.445	0.159	8.67367e-185	7	EFHD2
1.5582e-184	1.22586	0.379	0.118	2.65034e-180	7	C12orf75
2.73134e-183	1.16199	0.784	0.572	4.64574e-179	7	UBB
8.77562e-180	1.29655	0.621	0.326	1.49264e-175	7	ITGB2
4.07316e-177	1.09416	0.226	0.046	6.92804e-173	7	NCR3
2.11611e-164	1.00708	0.168	0.029	3.59929e-160	7	AKR1C3
7.7622e-157	0.995172	0.842	0.691	1.32027e-152	7	MYL12A
1.78381e-152	1.28648	0.585	0.322	3.03409e-148	7	IER2
3.70144e-151	1.23676	0.51	0.246	6.29578e-147	7	BIN2
2.12471e-143	1.32876	0.501	0.251	3.61392e-139	7	JAK1
2.3133e-143	1.26349	0.354	0.125	3.93468e-139	7	PLEK
3.26247e-140	1.06447	0.249	0.067	5.54914e-136	7	RUNX3
4.40113e-140	1.20221	0.557	0.306	7.48589e-136	7	CD99
9.49794e-140	1.05389	0.732	0.54	1.6155e-135	7	CALM1
1.39574e-136	1.18382	0.521	0.268	2.37402e-132	7	RARRES3
2.43355e-136	1.20598	0.348	0.129	4.13923e-132	7	ARPC5L
3.99131e-135	1.13123	0.235	0.063	6.78882e-131	7	IGFBP7
5.35964e-133	1.22412	0.506	0.26	9.11621e-129	7	LITAF
8.60508e-129	1.20065	0.43	0.19	1.46364e-124	7	MYO1F
2.99999e-126	1.13283	0.293	0.097	5.10268e-122	7	GNG2
8.14285e-124	1.10096	0.301	0.103	1.38502e-119	7	GPR65
1.50292e-117	1.01322	0.264	0.084	2.55632e-113	7	ZAP70
1.59535e-117	1.13245	0.39	0.168	2.71353e-113	7	ARL4C
3.21803e-115	1.00926	0.246	0.075	5.47354e-111	7	APOBEC3G
7.0005e-115	1.05896	0.37	0.154	1.19071e-110	7	DOK2
1.25489e-112	1.16288	0.469	0.245	2.13445e-108	7	CD63
2.61296e-105	1.01818	0.271	0.095	4.44439e-101	7	PRKCH
2.41533e-100	1.12618	0.352	0.155	4.10823e-96	7	DDIT4
1.13485e-97	1.02729	0.29	0.112	1.93027e-93	7	CXXC5
7.85527e-97	1.107	0.366	0.17	1.3361e-92	7	PIP4K2A
1.46219e-94	1.08698	0.379	0.184	2.48704e-90	7	RAP1B
4.06508e-82	1.01668	0.351	0.166	6.9143e-78	7	LYAR
4.49407e-77	0.982661	0.42	0.243	7.64396e-73	7	C9orf142
3.54334e-76	0.950242	0.338	0.165	6.02686e-72	7	CLEC2B
3.48654e-73	0.97304	0.271	0.117	5.93025e-69	7	MBP
3.95342e-69	0.951394	0.469	0.309	6.72438e-65	7	FAM49B
3.36037e-66	0.957104	0.375	0.212	5.71566e-62	7	RNF213
6.94456e-66	0.946221	0.232	0.096	1.1812e-61	7	GCHFR
2.16252e-65	0.952901	0.474	0.314	3.67823e-61	7	RP5-1171I10.5
9.13445e-64	0.959096	0.43	0.277	1.55368e-59	7	CD47
8.1579e-49	0.947866	0.472	0.336	1.38758e-44	7	CDC42SE1
0	3.40633	0.729	0.076	0	8	RETN
0	3.05108	0.983	0.462	0	8	S100A8
0	2.76036	0.983	0.454	0	8	S100A9
0	2.71064	0.999	0.528	0	8	LYZ
0	2.63861	0.957	0.386	0	8	LGALS1
0	2.20568	0.514	0.037	0	8	RNASE2
0	2.17379	0.647	0.192	0	8	S100A12
0	1.84431	0.803	0.213	0	8	MNDA
0	1.72234	0.786	0.21	0	8	VCAN
0	1.68352	0.94	0.524	0	8	SRGN
0	1.6792	0.78	0.313	0	8	FOS
0	1.66295	0.868	0.441	0	8	TSPO
0	1.58144	0.761	0.219	0	8	CSTA
0	1.56085	0.98	0.726	0	8	GAPDH
0	1.48211	0.801	0.274	0	8	FCN1
0	1.40109	0.263	0.022	0	8	AZU1
0	1.39965	0.943	0.634	0	8	VIM
0	1.39299	0.978	0.798	0	8	S100A6
0	1.16965	0.238	0.024	0	8	MCEMP1
0	1.06669	0.913	0.346	0	8	CST3
0	0.961047	1	0.983	0	8	ACTB
6.02718e-301	1.50867	0.677	0.237	1.02516e-296	8	GRN
2.52305e-279	1.24438	0.981	0.744	4.29145e-275	8	S100A4
6.62653e-273	2.59044	0.299	0.053	1.12711e-268	8	MPO
3.66703e-272	1.64181	0.808	0.448	6.23725e-268	8	HMGB2
4.91615e-272	1.44973	0.624	0.223	8.36188e-268	8	APLP2
2.33809e-255	1.39431	0.48	0.138	3.97685e-251	8	CAPG
2.22308e-254	1.54522	0.627	0.24	3.78123e-250	8	CTSD
1.34234e-252	1.01101	0.807	0.325	2.28319e-248	8	LST1
5.63449e-247	1.22875	0.306	0.059	9.5837e-243	8	FAM101B
3.95858e-233	1.06852	0.948	0.778	6.73315e-229	8	CYBA
6.92553e-229	1.20578	0.598	0.206	1.17796e-224	8	CFD
1.28488e-228	1.225	0.342	0.078	2.18545e-224	8	MGST1
1.11616e-225	1.12423	0.261	0.047	1.89848e-221	8	CKAP4
3.0156e-220	1.12563	0.883	0.65	5.12923e-216	8	C14orf2
7.48196e-220	1.2469	0.536	0.172	1.27261e-215	8	MS4A6A
2.82743e-207	1.11836	0.164	0.02	4.80918e-203	8	ELANE
4.70486e-197	1.27772	0.588	0.24	8.00249e-193	8	ANXA2
2.22645e-192	1.35986	0.676	0.361	3.78696e-188	8	ENO1
2.19744e-186	1.30185	0.567	0.238	3.73763e-182	8	C4orf48
2.78221e-186	1.02632	0.9	0.719	4.73226e-182	8	ACTG1
4.97653e-183	1.24752	0.421	0.135	8.46459e-179	8	CTSZ
2.04719e-181	0.950357	0.777	0.387	3.48207e-177	8	PSAP
7.87985e-180	1.15673	0.387	0.114	1.34028e-175	8	KCTD12
7.85347e-178	1.17052	0.29	0.069	1.3358e-173	8	PLBD1
6.06628e-175	1.00429	0.791	0.449	1.03181e-170	8	COTL1
2.80227e-174	1.11981	0.758	0.448	4.76638e-170	8	GSTP1
5.87107e-170	1.15087	0.502	0.183	9.9861e-166	8	CYBB
2.19394e-164	1.16903	0.598	0.278	3.73167e-160	8	PYCARD
6.42596e-162	0.953986	0.769	0.433	1.09299e-157	8	GPX1
2.06838e-159	1.0837	0.246	0.056	3.5181e-155	8	SLC44A1
1.44411e-157	1.21752	0.581	0.287	2.45628e-153	8	PKM
2.81235e-156	1.08718	0.312	0.087	4.78352e-152	8	RAB32
1.53256e-151	1.08199	0.62	0.304	2.60674e-147	8	TKT
2.30894e-143	1.11763	0.409	0.148	3.92728e-139	8	TNFSF13B
3.14393e-143	1.02275	0.466	0.176	5.34751e-139	8	CEBPD
6.28494e-137	1.28836	0.764	0.586	1.06901e-132	8	HMGN2
1.69553e-136	0.978401	0.242	0.061	2.88392e-132	8	KIAA0930
1.59257e-134	1.11953	0.456	0.189	2.7088e-130	8	FLNA
4.30522e-134	0.993035	0.3	0.089	7.32274e-130	8	KLF4
1.09988e-133	1.11074	0.545	0.266	1.87079e-129	8	SERPINB1
1.92348e-131	1.08851	0.671	0.437	3.27164e-127	8	COX8A
4.33918e-127	0.989027	0.312	0.098	7.38052e-123	8	RAB31
3.38171e-125	1.09413	0.571	0.297	5.75195e-121	8	LCP1
3.10172e-122	1.05927	0.339	0.117	5.27571e-118	8	LYST
1.19829e-120	0.959843	0.776	0.594	2.03818e-116	8	ATP5I
6.74015e-116	0.936499	0.629	0.343	1.14643e-111	8	ANXA1
7.06027e-114	0.936738	0.24	0.067	1.20088e-109	8	ITGAM
8.53349e-113	0.942218	0.231	0.064	1.45146e-108	8	RP11-160E2.6
1.33712e-112	1.03593	0.311	0.109	2.27431e-108	8	PGD
1.44548e-112	1.03395	0.463	0.213	2.45862e-108	8	IQGAP1
7.65227e-112	1.06079	0.571	0.319	1.30158e-107	8	ACTR2
1.7416e-110	0.903288	0.199	0.051	2.96229e-106	8	LMNB1
7.35432e-109	0.911742	0.384	0.146	1.2509e-104	8	CD14
1.80531e-107	1.11091	0.512	0.275	3.07064e-103	8	NAA38
2.07068e-104	1.04532	0.54	0.302	3.52201e-100	8	H2AFY
1.25186e-103	0.949564	0.56	0.316	2.12928e-99	8	AP2S1
2.4045e-100	1.09716	0.451	0.227	4.08982e-96	8	PGAM1
4.5028e-100	0.95037	0.447	0.209	7.65881e-96	8	SAMHD1
9.24107e-100	1.03632	0.339	0.133	1.57181e-95	8	GCA
4.55259e-99	0.913321	0.239	0.074	7.74351e-95	8	PRAM1
3.65252e-96	0.901189	0.669	0.464	6.21257e-92	8	NDUFB1
2.36675e-90	1.01547	0.148	0.035	4.0256e-86	8	TOP2A
2.28079e-89	0.949378	0.464	0.24	3.87939e-85	8	GNAI2
8.94009e-88	0.972045	0.288	0.11	1.52062e-83	8	H2AFJ
1.74318e-86	0.964452	0.488	0.276	2.96497e-82	8	PGK1
1.22241e-85	0.98261	0.341	0.148	2.0792e-81	8	EMB
1.52388e-82	0.929505	0.297	0.119	2.59197e-78	8	SCPEP1
5.72896e-80	1.03819	0.446	0.248	9.74439e-76	8	METTL9
1.31168e-76	0.916658	0.381	0.184	2.23103e-72	8	IFI27L2
8.32883e-76	0.905013	0.326	0.147	1.41665e-71	8	C20orf27
8.07283e-73	0.972938	0.389	0.199	1.37311e-68	8	JUND
1.81895e-72	0.952768	0.516	0.328	3.09385e-68	8	BLOC1S1
8.10473e-71	0.932647	0.457	0.262	1.37853e-66	8	TXN
1.09164e-66	1.09864	0.574	0.421	1.85677e-62	8	H2AFZ
1.24662e-66	0.976985	0.496	0.321	2.12037e-62	8	HSP90B1
3.62367e-62	0.91186	0.349	0.18	6.1635e-58	8	IRF2BP2
1.59933e-57	0.944866	0.325	0.165	2.7203e-53	8	STMN1
5.74615e-49	0.90692	0.424	0.27	9.77363e-45	8	H1FX
4.2743e-42	0.940448	0.454	0.318	7.27016e-38	8	TUBA1B
0	2.39129	0.579	0.033	0	9	SPINK2
0	2.05438	0.83	0.063	0	9	RP11-620J15.3
0	1.98518	0.884	0.102	0	9	SOX4
0	1.89372	0.727	0.047	0	9	KIAA0125
0	1.78838	0.841	0.153	0	9	STMN1
0	1.75603	0.778	0.052	0	9	CDK6
0	1.64374	0.812	0.141	0	9	HMGA1
0	1.6396	0.797	0.199	0	9	HIST1H4C
0	1.62072	0.301	0.002	0	9	AVP
0	1.61425	0.959	0.429	0	9	HSP90AB1
0	1.54099	0.572	0.069	0	9	KIAA0101
0	1.45512	0.637	0.023	0	9	PRSS57
0	1.41232	0.506	0.04	0	9	IGLL1
0	1.39024	0.601	0.017	0	9	CYTL1
0	1.37306	0.499	0.012	0	9	SMIM24
0	1.36923	0.638	0.021	0	9	EGFL7
0	1.35259	0.996	0.825	0	9	HNRNPA1
0	1.32475	0.808	0.113	0	9	EBPL
0	1.27328	0.637	0.034	0	9	MYB
0	1.26384	0.751	0.091	0	9	NGFRAP1
0	1.20959	0.625	0.075	0	9	FABP5
0	1.20325	0.563	0.031	0	9	TSC22D1
0	1.18386	0.764	0.126	0	9	IMPDH2
0	1.16293	1	0.921	0	9	RPLP0
0	1.13408	0.654	0.085	0	9	NME4
0	1.13293	0.584	0.043	0	9	ANKRD28
0	1.12849	0.74	0.153	0	9	HSPD1
0	1.11946	0.452	0.005	0	9	GATA2
0	1.05301	0.71	0.114	0	9	LYL1
0	1.03218	0.597	0.069	0	9	MSI2
0	1.02797	0.459	0.046	0	9	TYMS
0	1.00702	0.604	0.056	0	9	IGFBP7
0	0.995624	1	0.995	0	9	RPS4X
0	0.971859	0.74	0.152	0	9	AMD1
0	0.970615	0.793	0.18	0	9	APEX1
0	0.961786	1	0.99	0	9	RPS24
0	0.959819	0.499	0.057	0	9	SLC40A1
0	0.940334	0.311	0.01	0	9	C1QTNF4
0	0.930149	0.421	0.005	0	9	CD34
0	0.925794	0.493	0.036	0	9	NREP
0	0.921566	0.507	0.026	0	9	MEST
0	0.917186	0.59	0.086	0	9	CDK4
0	0.903961	0.727	0.132	0	9	YBX3
0	0.890544	0.257	0.002	0	9	CRHBP
0	0.878525	0.581	0.084	0	9	DDAH2
0	0.875775	0.568	0.08	0	9	SLC39A3
0	0.870432	0.584	0.105	0	9	NME1
0	0.868869	0.429	0.037	0	9	PDZD8
0	0.866232	0.306	0.018	0	9	CNRIP1
0	0.831315	0.571	0.106	0	9	HNRNPAB
0	0.829734	0.301	0.008	0	9	MDK
0	0.823835	0.325	0.005	0	9	IGSF10
0	0.808656	0.638	0.111	0	9	ZNF22
0	0.803496	0.479	0.056	0	9	CKS2
0	0.793218	0.4	0.01	0	9	LAPTM4B
0	0.788579	0.426	0.028	0	9	CDCA7
7.5707e-304	1.31282	0.903	0.296	1.2877e-299	9	H2AFY
9.85158e-290	1.01721	0.774	0.193	1.67566e-285	9	NUCB2
2.33881e-283	1.1268	0.863	0.253	3.97809e-279	9	TXN
4.22237e-281	0.901539	0.999	0.952	7.18183e-277	9	RPL7A
8.66878e-276	0.956633	0.792	0.203	1.47447e-271	9	YWHAE
4.28939e-273	1.65355	0.855	0.31	7.29582e-269	9	TUBA1B
8.20849e-273	1.19308	0.992	0.758	1.39618e-268	9	NPM1
8.28872e-267	0.841287	0.997	0.955	1.40983e-262	9	GNB2L1
6.41148e-261	1.14539	0.842	0.261	1.09053e-256	9	SERPINB1
6.75545e-255	1.1819	0.745	0.208	1.14904e-250	9	PRDX1
4.61713e-242	0.972477	0.451	0.087	7.85328e-238	9	LRRC75A
1.23514e-235	0.91143	0.798	0.227	2.10085e-231	9	SNRPD1
4.05781e-235	0.820656	0.7	0.179	6.90193e-231	9	SNHG7
2.08523e-233	1.20684	0.813	0.27	3.54677e-229	9	DUT
8.41382e-233	1.15254	0.757	0.223	1.43111e-228	9	TUBB
4.95678e-224	1.05454	0.983	0.687	8.43099e-220	9	HINT1
1.63239e-217	0.889457	0.995	0.838	2.77654e-213	9	BTF3
6.54304e-215	0.854611	0.568	0.139	1.11291e-210	9	MPC2
2.27306e-207	1.08128	0.206	0.024	3.86624e-203	9	APOC1
3.45841e-207	0.934916	0.982	0.846	5.8824e-203	9	EEF1B2
4.17345e-193	1.11291	0.798	0.283	7.09862e-189	9	CD164
1.56784e-192	0.957383	0.883	0.338	2.66674e-188	9	SNRPE
2.6574e-189	1.03094	0.99	0.729	4.51997e-185	9	GAPDH
5.22857e-189	1.0606	0.981	0.71	8.89328e-185	9	HMGB1
2.51359e-188	1.01637	0.917	0.4	4.27537e-184	9	ANP32B
4.08013e-177	1.29777	0.506	0.137	6.93989e-173	9	MYC
1.54404e-174	1.00903	0.853	0.361	2.62625e-170	9	ENO1
1.01892e-173	0.82449	0.99	0.804	1.73307e-169	9	EEF2
1.04015e-171	0.860523	0.755	0.257	1.76919e-167	9	RANBP1
5.3854e-167	0.884093	0.761	0.272	9.16003e-163	9	NAA38
3.12734e-163	0.796617	0.743	0.253	5.31929e-159	9	C1QBP
2.99372e-161	0.992858	0.971	0.739	5.09202e-157	9	YBX1
3.25666e-157	1.04782	0.985	0.614	5.53925e-153	9	ZFAS1
1.18133e-153	0.877135	0.949	0.519	2.00933e-149	9	LDHB
2.19319e-149	0.863534	0.849	0.353	3.7304e-145	9	SLC25A5
1.44717e-147	0.884989	0.883	0.401	2.46149e-143	9	NCL
7.2986e-147	0.791351	0.828	0.329	1.24142e-142	9	SERBP1
5.24066e-144	0.805295	0.87	0.364	8.91385e-140	9	CCT8
5.6247e-139	0.809002	0.943	0.492	9.56705e-135	9	EIF3L
2.11896e-138	0.900438	0.914	0.431	3.60414e-134	9	SET
1.06122e-132	0.830706	0.793	0.33	1.80502e-128	9	RAN
3.6194e-125	0.803854	0.947	0.54	6.15624e-121	9	HMGN1
2.44314e-115	0.944447	0.837	0.416	4.15554e-111	9	H2AFZ
2.48798e-95	0.82837	0.931	0.584	4.2318e-91	9	HMGN2
0	2.78216	0.902	0.144	0	10	CCL5
0	2.14659	0.45	0.045	0	10	GZMK
3.34264e-242	1.28949	0.395	0.068	5.68549e-238	10	CD8A
1.71678e-234	1.38326	0.54	0.122	2.92007e-230	10	CD8B
4.49273e-220	1.60187	0.58	0.164	7.64168e-216	10	LYAR
9.93387e-214	1.68762	0.493	0.118	1.68965e-209	10	DUSP2
8.02463e-210	1.47367	0.875	0.387	1.36491e-205	10	IL32
8.87883e-179	0.72514	1	0.999	1.5102e-174	10	B2M
1.82635e-174	1.46457	0.445	0.107	3.10644e-170	10	GZMA
4.56329e-171	1.16357	0.483	0.122	7.76169e-167	10	CST7
3.55634e-160	1.14257	0.324	0.065	6.04899e-156	10	AC092580.4
6.55863e-155	0.888417	0.567	0.175	1.11556e-150	10	NKG7
2.89343e-128	1.10804	0.8	0.394	4.92143e-124	10	TRAC
6.90913e-119	1.04587	0.552	0.208	1.17517e-114	10	CTSW
1.21274e-113	1.00208	0.281	0.064	2.06274e-109	10	TRGC2
1.52193e-101	0.929661	0.777	0.39	2.58866e-97	10	CD3D
1.99678e-100	1.137	0.51	0.206	3.39633e-96	10	CD2
1.05025e-93	1.60124	0.397	0.141	1.78638e-89	10	CMC1
4.45257e-79	0.838804	0.865	0.678	7.57338e-75	10	ZFP36L2
5.20965e-78	0.94113	0.441	0.178	8.86109e-74	10	GZMM
8.80335e-77	0.88801	0.646	0.337	1.49736e-72	10	CD3E
1.60778e-75	0.556626	0.992	0.96	2.73468e-71	10	HLA-B
2.19881e-74	0.559131	0.127	0.021	3.73995e-70	10	TIGIT
7.7007e-73	0.641955	0.959	0.865	1.30981e-68	10	HLA-C
3.89227e-72	0.480588	1	1	6.62037e-68	10	MALAT1
6.30073e-68	0.841216	0.591	0.299	1.07169e-63	10	IL7R
1.58151e-66	0.812923	0.211	0.058	2.68999e-62	10	SH2D1A
7.84017e-64	0.549632	0.112	0.02	1.33353e-59	10	CXCR3
2.45547e-61	0.841402	0.618	0.344	4.1765e-57	10	TRBC2
5.65199e-60	0.566084	0.96	0.898	9.61346e-56	10	HLA-A
3.57698e-58	0.758829	0.248	0.079	6.08408e-54	10	CCL4
1.01872e-57	0.748598	0.213	0.063	1.73274e-53	10	KLRG1
3.27177e-56	0.57635	0.129	0.028	5.56496e-52	10	CCL3L3
2.65279e-54	0.678943	0.792	0.578	4.51213e-50	10	HCST
4.67072e-53	0.797392	0.337	0.142	7.94443e-49	10	FYN
8.31852e-49	0.740403	0.492	0.26	1.4149e-44	10	LCK
2.30592e-46	0.641798	0.459	0.229	3.92215e-42	10	CD3G
7.78433e-41	0.854033	0.41	0.211	1.32404e-36	10	TRBC1
3.33061e-40	0.722842	0.413	0.217	5.66503e-36	10	CD27
1.51619e-39	0.593695	0.65	0.431	2.57888e-35	10	CXCR4
6.29665e-38	0.604951	0.187	0.066	1.071e-33	10	SYNE2
7.36056e-38	0.47911	0.123	0.033	1.25196e-33	10	GPR171
1.12586e-37	0.77351	0.216	0.086	1.91498e-33	10	CLDND1
8.43301e-37	0.623043	0.383	0.197	1.43437e-32	10	LAT
2.67697e-36	0.658418	0.5	0.312	4.55327e-32	10	CD99
4.07605e-35	0.562543	0.244	0.102	6.93295e-31	10	RORA
3.97596e-33	0.771609	0.716	0.563	6.7627e-29	10	JUNB
1.5193e-32	0.632331	0.27	0.125	2.58417e-28	10	C12orf75
2.0023e-32	0.610158	0.42	0.24	3.40571e-28	10	CLEC2D
8.4546e-32	0.62314	0.467	0.281	1.43804e-27	10	ID2
3.57766e-31	0.452781	0.143	0.048	6.08524e-27	10	NSG1
2.24227e-30	0.546374	0.154	0.054	3.81388e-26	10	GZMH
6.14703e-30	0.606314	0.27	0.129	1.04555e-25	10	IL10RA
3.72166e-29	0.42236	0.882	0.766	6.33017e-25	10	HLA-E
9.65434e-29	0.450354	0.132	0.044	1.64211e-24	10	SAMD3
2.13395e-28	0.45739	0.802	0.695	3.62963e-24	10	MYL12A
2.94333e-28	0.59457	0.366	0.209	5.00631e-24	10	STK17A
3.1198e-28	0.705598	0.397	0.241	5.30647e-24	10	PPP2R5C
9.53092e-28	0.495081	0.691	0.544	1.62111e-23	10	CALM1
6.98754e-27	0.524058	0.182	0.076	1.18851e-22	10	TC2N
1.88874e-26	0.530652	0.118	0.04	3.21256e-22	10	PRDM1
1.29405e-25	0.515603	0.215	0.099	2.20105e-21	10	PRKCH
6.02233e-25	0.583672	0.427	0.274	1.02434e-20	10	RARRES3
4.31127e-24	0.561658	0.397	0.248	7.33304e-20	10	IL2RG
5.7064e-24	0.570433	0.18	0.08	9.70601e-20	10	APOBEC3G
1.5488e-23	0.554362	0.311	0.174	2.63436e-19	10	ARL4C
2.74976e-23	0.477016	0.474	0.307	4.67707e-19	10	ISG20
3.79749e-23	0.517774	0.178	0.079	6.45915e-19	10	PTGER2
3.3147e-22	0.572964	0.266	0.142	5.63797e-18	10	CD69
4.34714e-22	0.463434	0.157	0.067	7.39406e-18	10	OPTN
2.12988e-21	0.51028	0.255	0.134	3.62271e-17	10	SPOCK2
3.17089e-21	0.583859	0.293	0.169	5.39337e-17	10	CLEC2B
1.20824e-20	0.431367	0.153	0.066	2.0551e-16	10	PITPNC1
2.07066e-20	0.462936	0.544	0.402	3.52198e-16	10	EVL
2.61647e-20	0.51223	0.404	0.266	4.45036e-16	10	LITAF
3.72052e-20	0.468106	0.161	0.072	6.32824e-16	10	RUNX3
1.88579e-19	0.431881	0.185	0.089	3.20754e-15	10	ZAP70
6.49534e-19	0.450891	0.401	0.258	1.10479e-14	10	GIMAP7
6.73798e-19	0.423457	0.15	0.067	1.14606e-14	10	ITGAL
5.36913e-18	0.469239	0.606	0.491	9.13236e-14	10	PTPRC
6.7816e-17	0.461628	0.397	0.27	1.15348e-12	10	AAK1
8.58276e-17	0.46814	0.344	0.223	1.45984e-12	10	GIMAP4
2.50239e-16	0.49495	0.266	0.16	4.25632e-12	10	MGAT4A
3.21958e-16	0.432357	0.158	0.078	5.47619e-12	10	P2RY8
7.12112e-16	0.42761	0.18	0.094	1.21123e-11	10	DENND2D
1.01053e-15	0.527872	0.278	0.176	1.7188e-11	10	PIP4K2A
1.35532e-15	0.496889	0.19	0.103	2.30527e-11	10	PIK3R1
7.30869e-15	0.479117	0.379	0.273	1.24313e-10	10	ANKRD12
1.52527e-14	0.431851	0.161	0.084	2.59432e-10	10	CD84
5.00447e-14	0.470577	0.213	0.125	8.51211e-10	10	EML4
5.65243e-14	0.448215	0.218	0.129	9.61423e-10	10	DNAJB1
5.78776e-14	0.552206	0.293	0.194	9.84439e-10	10	ITGB1
6.71431e-14	0.499323	0.371	0.267	1.14204e-09	10	CDC42SE2
2.64774e-13	0.471576	0.278	0.18	4.50354e-09	10	JUN
4.80251e-13	0.428376	0.306	0.204	8.16858e-09	10	WIPF1
1.19648e-11	0.437908	0.245	0.16	2.03509e-07	10	ARHGAP15
1.32974e-11	0.522982	0.315	0.224	2.26176e-07	10	IRF1
8.34363e-11	0.535849	0.194	0.123	1.41917e-06	10	LINC00152
5.33102e-10	0.433706	0.209	0.136	9.06752e-06	10	ARPC5L
8.30384e-10	0.457114	0.332	0.254	1.4124e-05	10	DDX24
0	2.93529	0.998	0.395	0	11	HLA-DPB1
0	2.69818	1	0.356	0	11	CST3
0	2.69689	0.913	0.136	0	11	HLA-DQA1
0	2.65227	0.98	0.31	0	11	HLA-DPA1
0	2.53132	0.699	0.015	0	11	FCER1A
0	2.4778	0.978	0.323	0	11	HLA-DRB5
0	2.47641	1	0.47	0	11	HLA-DRA
0	2.3045	0.98	0.318	0	11	HLA-DRB1
0	2.21121	0.603	0.014	0	11	CLEC10A
0	2.08246	0.942	0.247	0	11	HLA-DQB1
0	1.70136	0.903	0.218	0	11	HLA-DMA
0	1.35088	0.769	0.139	0	11	HLA-DMB
0	1.32303	0.403	0.014	0	11	CD1C
0	1.25965	0.397	0.003	0	11	ENHO
0	1.04417	0.525	0.056	0	11	IGSF6
0	1.00296	0.648	0.102	0	11	LY86
0	0.972959	0.455	0.032	0	11	HLA-DQA2
0	0.961599	0.532	0.065	0	11	PAK1
0	0.954741	0.599	0.087	0	11	RAB32
0	0.911528	0.486	0.048	0	11	GSN
0	0.911371	0.484	0.046	0	11	CD33
0	0.825915	0.421	0.046	0	11	BASP1
1.52606e-307	1.20571	0.805	0.159	2.59568e-303	11	SPI1
3.58913e-300	0.961173	0.601	0.093	6.10475e-296	11	CTSH
1.81177e-298	0.86575	0.495	0.068	3.08164e-294	11	CCDC88A
3.12164e-296	0.839418	0.518	0.071	5.30959e-292	11	CLEC4A
4.92209e-294	0.880863	0.514	0.072	8.37199e-290	11	ALDH2
3.81561e-293	0.803409	0.424	0.05	6.48998e-289	11	KCNK6
1.2531e-287	1.62917	0.892	0.242	2.13139e-283	11	ANXA2
5.0402e-287	1.24102	0.782	0.158	8.57288e-283	11	CFP
8.70987e-286	2.34749	1	0.598	1.48146e-281	11	CD74
3.48185e-284	1.00567	0.46	0.063	5.92228e-280	11	IGFBP7
5.14016e-272	1.18937	0.61	0.108	8.7429e-268	11	CPVL
3.9517e-265	1.16524	0.756	0.157	6.72144e-261	11	RNASE6
7.2536e-262	0.903135	0.552	0.088	1.23376e-257	11	KLF4
1.58163e-258	1.04403	0.688	0.136	2.69019e-254	11	CTSZ
1.89582e-256	0.840562	0.466	0.067	3.22461e-252	11	PHACTR1
2.51006e-256	1.23534	0.843	0.207	4.26936e-252	11	SAMHD1
8.01446e-244	1.19296	0.706	0.148	1.36318e-239	11	LGALS2
1.62691e-235	1.19542	0.886	0.242	2.76721e-231	11	GRN
2.06362e-233	1.08128	0.789	0.191	3.51002e-229	11	RNF130
4.52521e-229	1.24238	0.94	0.274	7.69693e-225	11	FCER1G
3.33297e-228	1.48029	0.987	0.452	5.66905e-224	11	COTL1
9.54727e-223	1.07163	0.76	0.177	1.62389e-218	11	CEBPD
2.88983e-217	1.02223	0.657	0.142	4.91532e-213	11	CAPG
1.48096e-216	1.2847	0.935	0.307	2.51897e-212	11	AP1S2
9.14458e-214	1.15535	1	0.984	1.5554e-209	11	ACTB
1.92002e-206	1.08681	0.827	0.227	3.26577e-202	11	FCGRT
9.31151e-195	1.49905	0.991	0.64	1.58379e-190	11	VIM
2.33424e-191	1.36845	0.957	0.45	3.9703e-187	11	GSTP1
1.20838e-189	1.50279	0.964	0.482	2.05534e-185	11	S100A10
8.78575e-188	1.02902	0.823	0.229	1.49437e-183	11	CSTA
4.10441e-186	1.44493	0.964	0.397	6.98118e-182	11	LGALS1
1.01865e-185	0.972524	0.702	0.176	1.73262e-181	11	JAML
2.24064e-185	0.870594	0.625	0.145	3.8111e-181	11	C20orf27
5.90799e-183	0.889221	0.643	0.156	1.00489e-178	11	SPINT2
3.5095e-179	1.2544	0.998	0.731	5.9693e-175	11	GAPDH
6.31905e-179	0.807894	0.827	0.224	1.07481e-174	11	MNDA
1.10843e-174	0.834078	0.668	0.164	1.88533e-170	11	ANXA5
1.63845e-170	1.17947	0.971	0.562	2.78683e-166	11	ARPC1B
5.36557e-169	0.87029	0.617	0.153	9.1263e-165	11	YWHAH
1.29002e-168	1.20237	0.895	0.356	2.1942e-164	11	SLC25A5
2.4822e-168	1.18076	0.877	0.312	4.22197e-164	11	C1orf162
2.38746e-167	0.831143	0.96	0.331	4.06082e-163	11	LST1
1.59672e-163	1.12376	0.839	0.301	2.71587e-159	11	H2AFY
3.26352e-162	0.930375	0.926	0.32	5.55092e-158	11	FOS
1.19441e-159	1.1174	0.901	0.372	2.03157e-155	11	RAC1
4.82828e-156	0.81827	0.713	0.195	8.21242e-152	11	GLIPR1
4.00097e-155	0.812875	0.316	0.05	6.80525e-151	11	RNASE2
1.87559e-152	1.30919	1	0.538	3.19019e-148	11	LYZ
3.00777e-152	0.911769	0.841	0.28	5.11591e-148	11	PYCARD
3.41762e-148	0.858136	0.717	0.209	5.81304e-144	11	YWHAE
3.63542e-147	0.839359	0.789	0.247	6.18348e-143	11	CNPY3
1.92237e-145	1.70527	0.801	0.315	3.26975e-141	11	TUBA1B
2.89963e-136	0.939867	0.951	0.436	4.93198e-132	11	GPX1
1.1288e-130	0.922615	0.996	0.741	1.91998e-126	11	YBX1
3.52247e-127	0.879899	0.834	0.315	5.99136e-123	11	AP2S1
5.02941e-127	0.992232	0.886	0.397	8.55452e-123	11	LSP1
8.94323e-122	0.964744	0.989	0.721	1.52115e-117	11	ACTG1
1.186e-120	1.0082	0.856	0.385	2.01726e-116	11	TPI1
2.40715e-112	0.860157	0.975	0.786	4.09431e-108	11	CFL1
5.86467e-110	0.873999	0.865	0.38	9.97522e-106	11	FKBP1A
1.7627e-108	0.79421	0.801	0.307	2.99818e-104	11	FAM49B
1.99419e-106	0.884103	0.884	0.402	3.39192e-102	11	SLC25A3
8.66668e-106	0.898229	0.841	0.345	1.47412e-101	11	ANXA1
1.24882e-105	0.810868	0.819	0.324	2.12411e-101	11	CSTB
1.26248e-105	0.836603	0.968	0.652	2.14734e-101	11	ARPC2
9.31441e-105	0.795146	0.769	0.289	1.58429e-100	11	PKM
1.22355e-100	0.868687	0.926	0.567	2.08114e-96	11	ARPC3
4.03933e-100	0.809326	0.8	0.327	6.8705e-96	11	DBI
7.349e-87	0.777208	0.881	0.438	1.24999e-82	11	COX8A
1.48002e-86	0.777728	0.756	0.322	2.51737e-82	11	TAGLN2
5.10288e-79	0.792223	0.917	0.544	8.67949e-75	11	HMGN1
7.53277e-67	0.842829	0.854	0.426	1.28125e-62	11	SNX3
6.29682e-50	0.853913	0.437	0.181	1.07103e-45	11	MS4A6A
2.98885e-46	1.10945	0.753	0.42	5.08374e-42	11	H2AFZ
2.20363e-40	1.18569	0.468	0.21	3.74815e-36	11	HIST1H4C
6.21148e-32	0.960446	0.859	0.588	1.05651e-27	11	HMGN2
2.49811e-31	0.873618	0.354	0.167	4.24904e-27	11	STMN1
1.89874e-28	1.00601	0.735	0.456	3.22957e-24	11	HMGB2
0	3.77021	0.99	0.152	0	12	KLRB1
0	2.00896	0.915	0.15	0	12	CCL5
0	1.92562	0.498	0.046	0	12	NCR3
0	1.87382	0.512	0.062	0	12	TRGC2
0	1.80851	0.542	0.047	0	12	GZMK
0	1.78331	0.512	0.06	0	12	KLRG1
0	1.6221	0.679	0.106	0	12	GZMA
0	1.24604	0.867	0.173	0	12	NKG7
0	1.04147	0.204	0.001	0	12	SLC4A10
2.16413e-280	1.42124	0.688	0.121	3.68097e-276	12	CST7
3.29419e-256	1.75101	0.619	0.119	5.60309e-252	12	DUSP2
4.23721e-237	1.53379	0.444	0.065	7.20707e-233	12	AC092580.4
4.78996e-190	1.65455	0.845	0.297	8.14725e-186	12	IL7R
5.8761e-183	1.62078	0.915	0.39	9.99467e-179	12	IL32
9.87108e-177	1.67668	0.617	0.167	1.67897e-172	12	LYAR
8.29101e-151	1.44937	0.49	0.112	1.41022e-146	12	S100B
1.15954e-146	1.29441	0.667	0.208	1.97226e-142	12	CTSW
8.90252e-136	1.30013	0.438	0.1	1.51423e-131	12	RORA
4.27813e-129	0.990217	0.234	0.032	7.27667e-125	12	GPR171
5.02264e-128	0.612483	0.129	0.01	8.543e-124	12	IL18RAP
4.2024e-123	0.895063	0.345	0.065	7.14786e-119	12	PRF1
1.54615e-108	0.557666	1	0.999	2.62984e-104	12	B2M
4.92026e-104	1.15334	0.405	0.106	8.36888e-100	12	GPR65
5.06698e-93	0.618772	0.131	0.014	8.61843e-89	12	EOMES
1.14061e-92	1.27628	0.651	0.28	1.94007e-88	12	ID2
1.79251e-91	0.694143	0.153	0.019	3.04888e-87	12	A2M-AS1
8.30912e-90	0.881735	0.393	0.104	1.4133e-85	12	HOPX
2.49359e-83	0.671201	0.992	0.96	4.24135e-79	12	HLA-B
4.31306e-83	0.521472	0.115	0.012	7.33609e-79	12	RP11-222K16.2
6.91088e-81	0.74934	0.98	0.865	1.17547e-76	12	HLA-C
7.81114e-78	0.928128	0.508	0.179	1.3286e-73	12	GZMM
6.32359e-73	0.582986	0.121	0.015	1.07558e-68	12	MYBL1
1.97798e-72	0.922251	0.857	0.578	3.36435e-68	12	HCST
1.53103e-69	1.02408	0.351	0.11	2.60413e-65	12	ODF2L
2.16641e-67	0.72108	0.171	0.031	3.68484e-63	12	SH2D2A
5.07374e-59	0.55953	0.119	0.018	8.62992e-55	12	SYTL2
7.55195e-58	0.800712	0.276	0.079	1.28451e-53	12	MATK
1.13812e-57	0.651359	0.167	0.033	1.93583e-53	12	ZBTB16
1.95123e-57	0.809602	0.264	0.073	3.31885e-53	12	CD8A
2.76731e-55	0.57212	0.137	0.024	4.70691e-51	12	GTF3C1
1.15078e-54	0.845864	0.726	0.432	1.95736e-50	12	CXCR4
3.0543e-54	0.784866	0.883	0.679	5.19505e-50	12	ZFP36L2
1.93219e-53	0.875059	0.431	0.174	3.28646e-49	12	ALOX5AP
3.78692e-53	0.760665	0.242	0.066	6.44118e-49	12	SYNE2
1.64862e-51	0.794753	0.663	0.339	2.80413e-47	12	CD3E
3.54485e-51	0.74016	0.742	0.394	6.02944e-47	12	CD3D
1.20232e-49	0.471594	0.123	0.021	2.04502e-45	12	S1PR5
3.33625e-47	0.872832	0.349	0.134	5.67463e-43	12	SPOCK2
5.93599e-46	0.581369	0.139	0.028	1.00965e-41	12	CCL3L3
7.5178e-46	0.535243	0.962	0.899	1.2787e-41	12	HLA-A
1.20967e-45	0.534725	0.115	0.021	2.05753e-41	12	AC006369.2
2.49961e-45	0.721609	0.192	0.051	4.25159e-41	12	PHACTR2
2.45734e-44	0.682334	0.722	0.399	4.1797e-40	12	TRAC
9.92297e-44	0.735098	0.242	0.076	1.6878e-39	12	TC2N
1.04536e-43	0.54964	0.145	0.032	1.77805e-39	12	MAF
1.08589e-43	0.793028	0.284	0.1	1.84699e-39	12	FKBP11
3.23648e-43	0.602062	0.597	0.299	5.50494e-39	12	CD7
3.58253e-43	0.856318	0.399	0.173	6.09352e-39	12	ARL4C
6.82147e-43	0.671316	0.208	0.059	1.16026e-38	12	SH2D1A
1.04456e-41	0.506547	0.113	0.021	1.77669e-37	12	ADRB2
4.25779e-41	0.595938	0.153	0.037	7.24207e-37	12	ERN1
5.22671e-40	0.973555	0.492	0.262	8.89011e-36	12	NFKBIA
8.02674e-39	0.600776	0.159	0.041	1.36527e-34	12	PRR5
2.13704e-38	0.684104	0.208	0.064	3.6349e-34	12	TMIGD2
2.25782e-38	0.616239	0.175	0.048	3.84032e-34	12	NSG1
3.49545e-38	0.569513	0.94	0.804	5.94541e-34	12	RPL36AL
2.26486e-36	0.712739	0.339	0.142	3.8523e-32	12	CD69
2.11023e-35	0.59221	0.151	0.04	3.58929e-31	12	PRDM1
9.43093e-35	0.615609	0.325	0.133	1.60411e-30	12	CD247
9.84856e-35	0.632636	0.214	0.071	1.67514e-30	12	AQP3
3.45902e-34	0.670385	0.754	0.544	5.88344e-30	12	CALM1
1.04454e-30	0.625698	0.214	0.077	1.77666e-26	12	SCGB3A1
4.07406e-30	0.761042	0.339	0.16	6.92957e-26	12	DDIT4
5.96772e-28	0.607465	0.214	0.08	1.01505e-23	12	APOBEC3G
1.82665e-27	0.64306	0.312	0.144	3.10696e-23	12	FYN
6.78003e-24	0.548629	0.188	0.071	1.15322e-19	12	TNFRSF25
2.77369e-23	0.503983	0.379	0.197	4.71777e-19	12	MYO1F
4.16655e-23	0.626356	0.256	0.118	7.08688e-19	12	PBXIP1
7.12869e-23	0.557818	0.175	0.065	1.21252e-18	12	PARP8
4.76259e-22	0.629917	0.278	0.136	8.10069e-18	12	CCDC107
2.92512e-21	0.513473	0.216	0.092	4.97534e-17	12	SKAP1
5.13113e-21	0.508049	0.266	0.126	8.72753e-17	12	C12orf75
3.43129e-19	0.524616	0.173	0.071	5.83627e-15	12	GYG1
3.97449e-19	0.602142	0.381	0.223	6.76021e-15	12	IRF1
7.82216e-19	0.52067	0.44	0.262	1.33047e-14	12	LCK
9.48237e-18	0.539453	0.276	0.145	1.61286e-13	12	MYC
1.17553e-17	0.502964	0.202	0.092	1.99945e-13	12	TNFAIP3
3.71003e-16	0.598209	0.383	0.243	6.31039e-12	12	PPP2R5C
7.06602e-16	0.545694	0.242	0.125	1.20186e-11	12	EML4
1.29355e-15	0.560164	0.351	0.218	2.2002e-11	12	PDCD4
5.20793e-15	0.58225	0.387	0.249	8.85817e-11	12	IL2RG
7.77811e-15	0.501887	0.268	0.151	1.32298e-10	12	ATF7IP2
1.26379e-13	0.516325	0.415	0.292	2.14958e-09	12	TMED2
2.44135e-13	0.521924	0.369	0.249	4.1525e-09	12	C9orf142
5.06738e-13	0.4794	0.317	0.195	8.61911e-09	12	FAM107B
5.62208e-13	0.499498	0.492	0.37	9.56259e-09	12	GTF3A
5.13169e-12	0.499974	0.216	0.12	8.72849e-08	12	FAM173A
5.38185e-12	0.492792	0.28	0.17	9.15399e-08	12	CLEC2B
2.84288e-11	0.49477	0.28	0.176	4.83545e-07	12	PIP4K2A
8.96896e-11	0.576438	0.256	0.158	1.52553e-06	12	B4GALT1
0	3.15438	0.996	0.15	0	13	CCL5
0	3.02866	0.894	0.136	0	13	CMC1
0	2.72218	0.978	0.172	0	13	NKG7
0	2.57707	0.872	0.119	0	13	CST7
0	2.51682	0.566	0.048	0	13	GZMH
0	2.22616	0.588	0.061	0	13	TRGC2
0	2.04305	0.698	0.106	0	13	GZMA
0	2.03166	0.57	0.07	0	13	KLRD1
0	1.83758	0.573	0.076	0	13	CCL4
0	1.54033	0.24	0.007	0	13	KLRC2
2.78145e-307	1.83052	0.496	0.061	4.73097e-303	13	KLRG1
1.06694e-234	1.30609	0.256	0.02	1.81477e-230	13	TIGIT
7.1623e-218	2.04317	0.586	0.12	1.21823e-213	13	DUSP2
1.27954e-203	1.77356	0.659	0.152	2.17637e-199	13	GNLY
3.92835e-200	1.01722	1	0.999	6.68174e-196	13	B2M
2.61901e-188	0.924522	0.181	0.012	4.45468e-184	13	FCRL6
3.06099e-184	1.80202	0.711	0.208	5.20644e-180	13	CTSW
7.68942e-169	1.56878	0.405	0.071	1.30789e-164	13	CD8A
1.26448e-156	1.60513	0.901	0.391	2.15075e-152	13	IL32
8.66248e-153	1.32483	0.344	0.053	1.4734e-148	13	KLRF1
1.56059e-152	1.09292	0.207	0.02	2.6544e-148	13	LAIR2
1.71244e-147	1.29497	0.295	0.041	2.91269e-143	13	FGFBP2
1.79367e-138	1.51159	0.604	0.178	3.05085e-134	13	GZMM
5.02334e-137	1.18435	0.383	0.069	8.54421e-133	13	GZMB
1.75458e-135	1.05054	0.227	0.027	2.98437e-131	13	XCL2
2.6359e-133	0.966514	0.991	0.96	4.48341e-129	13	HLA-B
5.98557e-125	1.21483	0.352	0.065	1.01809e-120	13	PRF1
2.70067e-117	0.773497	1	1	4.59357e-113	13	MALAT1
7.91742e-114	1.54268	0.535	0.168	1.34667e-109	13	LYAR
1.14606e-112	1.34241	0.48	0.127	1.94934e-108	13	CD8B
4.07134e-110	0.906029	0.178	0.021	6.92494e-106	13	S1PR5
5.60498e-107	1.3389	0.819	0.393	9.53351e-103	13	CD3D
6.94582e-107	0.855003	0.17	0.019	1.18141e-102	13	CD160
4.10826e-106	1.04464	0.965	0.866	6.98774e-102	13	HLA-C
6.08406e-105	0.998858	0.969	0.899	1.03484e-100	13	HLA-A
5.02401e-98	0.760548	0.139	0.014	8.54533e-94	13	EOMES
7.64601e-98	0.860389	0.163	0.02	1.30051e-93	13	A2M-AS1
8.48453e-95	0.9987	0.194	0.028	1.44313e-90	13	CCL3L3
9.86749e-87	1.23781	0.85	0.579	1.67836e-82	13	HCST
3.00967e-78	0.860356	0.143	0.018	5.11914e-74	13	CCL4L2
7.87613e-77	1.23774	0.427	0.142	1.33965e-72	13	FYN
1.12723e-75	1.17247	0.399	0.124	1.9173e-71	13	C12orf75
2.01934e-69	1.11974	0.756	0.399	3.43469e-65	13	TRAC
3.92357e-69	1.16545	0.24	0.052	6.6736e-65	13	GZMK
1.75585e-67	0.839387	0.181	0.032	2.98652e-63	13	C1orf21
3.60978e-64	0.741087	0.244	0.055	6.13987e-60	13	FCGR3A
7.65718e-64	0.984472	0.244	0.058	1.30241e-59	13	SH2D1A
2.46186e-62	0.767104	0.17	0.031	4.18737e-58	13	TTC38
2.19996e-60	0.85135	0.205	0.044	3.74191e-56	13	SAMD3
9.02368e-57	1.15644	0.584	0.312	1.53484e-52	13	CD99
1.05549e-55	0.827073	0.183	0.038	1.79528e-51	13	PYHIN1
4.84001e-53	1.15341	0.5	0.241	8.23238e-49	13	PPP2R5C
1.56796e-52	1.01816	0.308	0.102	2.66694e-48	13	PIK3R1
3.16944e-52	0.97758	0.54	0.261	5.3909e-48	13	LCK
9.49645e-51	0.919008	0.24	0.066	1.61525e-46	13	SYNE2
2.41982e-50	0.983748	0.634	0.339	4.11586e-46	13	CD3E
1.58492e-49	1.02702	0.487	0.212	2.69578e-45	13	TRBC1
1.0578e-45	1.02085	0.482	0.231	1.7992e-41	13	CD3G
2.16971e-45	0.992442	0.52	0.274	3.69046e-41	13	RARRES3
1.89278e-44	0.864714	0.308	0.106	3.21943e-40	13	HOPX
5.58025e-41	0.734013	0.185	0.047	9.49145e-37	13	SPON2
1.33605e-40	0.929972	0.604	0.346	2.27248e-36	13	TRBC2
4.06877e-40	0.908594	0.244	0.08	6.92057e-36	13	MATK
1.98457e-39	0.91092	0.258	0.089	3.37555e-35	13	APMAP
7.3251e-38	0.652898	0.879	0.767	1.24593e-33	13	HLA-E
8.97874e-38	0.765692	0.222	0.069	1.52719e-33	13	AC092580.4
8.22784e-37	0.830137	0.718	0.545	1.39947e-32	13	CALM1
3.80443e-36	0.702409	0.17	0.046	6.47095e-32	13	CBLB
4.40299e-36	0.996338	0.474	0.266	7.48904e-32	13	LITAF
5.67458e-34	0.828371	0.262	0.099	9.65189e-30	13	PRKCH
5.77482e-34	0.842231	0.308	0.13	9.82239e-30	13	IL10RA
1.70728e-31	0.894895	0.344	0.16	2.90392e-27	13	DOK2
1.89956e-31	0.812469	0.588	0.411	3.23096e-27	13	GUK1
3.32301e-30	0.809851	0.643	0.464	5.65211e-26	13	IFITM2
4.42016e-30	0.830119	0.229	0.086	7.51825e-26	13	PTPN7
1.03781e-28	0.861428	0.39	0.21	1.76521e-24	13	STK17A
2.11411e-28	0.74362	0.161	0.049	3.59588e-24	13	SYTL3
7.63279e-28	0.792501	0.233	0.092	1.29826e-23	13	TPST2
5.26498e-27	0.725423	0.2	0.072	8.95521e-23	13	RUNX3
1.05605e-26	0.733269	0.148	0.045	1.79624e-22	13	CEP78
5.9815e-26	0.68075	0.652	0.491	1.01739e-21	13	PTPRC
1.59312e-25	0.84089	0.269	0.121	2.70973e-21	13	MBP
1.59679e-25	0.791271	0.471	0.283	2.71599e-21	13	ID2
3.12969e-24	0.702768	0.192	0.072	5.3233e-20	13	TSEN54
3.78294e-24	0.705419	0.196	0.074	6.4344e-20	13	C5orf56
1.39305e-23	0.806227	0.28	0.132	2.36943e-19	13	PLEK
1.99606e-22	0.763039	0.322	0.17	3.39509e-18	13	CLEC2B
3.40568e-22	0.764876	0.328	0.175	5.79272e-18	13	ARL4C
1.72857e-20	0.700656	0.194	0.08	2.94012e-16	13	APOBEC3G
1.71949e-19	0.738143	0.267	0.136	2.92469e-15	13	ARPC5L
4.71908e-19	0.737403	0.209	0.095	8.02668e-15	13	RASSF1
8.22894e-19	0.64968	0.515	0.365	1.39966e-14	13	PLAC8
4.81725e-18	0.740123	0.311	0.176	8.19367e-14	13	PIP4K2A
8.61424e-17	0.644122	0.564	0.435	1.4652e-12	13	CXCR4
1.39259e-16	0.670585	0.238	0.123	2.36865e-12	13	LINC00152
2.83897e-16	0.713833	0.313	0.187	4.8288e-12	13	SUN2
1.32002e-15	0.653981	0.394	0.259	2.24523e-11	13	MT2A
5.37228e-15	0.662026	0.423	0.306	9.13771e-11	13	PSMB9
1.72498e-13	0.663347	0.37	0.253	2.93403e-09	13	CD63
8.39369e-13	0.672166	0.304	0.191	1.42768e-08	13	ZEB2
0	3.78322	0.975	0.044	0	14	FCGR3A
0	3.42592	0.932	0.149	0	14	IFITM3
0	3.33224	0.995	0.333	0	14	LST1
0	2.85453	0.991	0.367	0	14	AIF1
0	2.80194	0.862	0.073	0	14	MS4A7
0	2.74197	0.968	0.276	0	14	FCER1G
0	2.70869	0.868	0.072	0	14	LINC01272
0	2.49062	0.331	0.001	0	14	LYPD2
0	2.44685	0.927	0.172	0	14	SERPINA1
0	2.38086	0.882	0.211	0	14	CFD
0	2.07968	0.662	0.068	0	14	RHOC
0	1.95598	0.769	0.108	0	14	CD68
0	1.94022	0.501	0.005	0	14	CDKN1C
0	1.78302	0.637	0.06	0	14	PILRA
0	1.74258	0.664	0.085	0	14	LILRA5
0	1.72903	0.61	0.059	0	14	LRRC25
0	1.71788	0.626	0.063	0	14	LILRB2
0	1.67496	0.578	0.045	0	14	CSF1R
0	1.59088	0.58	0.064	0	14	HCK
0	1.49555	0.465	0.031	0	14	CXCL16
0	1.49333	0.531	0.055	0	14	ABI3
0	1.44157	0.438	0.012	0	14	TCF7L2
0	1.42188	0.469	0.031	0	14	HMOX1
0	1.4213	0.24	0.002	0	14	VMO1
0	1.414	0.449	0.034	0	14	MAFB
0	1.30228	0.211	0.002	0	14	C1QA
0	1.28975	0.329	0.002	0	14	HES4
0	1.2593	0.422	0.032	0	14	GPBAR1
5.61085e-306	2.77798	0.991	0.4	9.54349e-302	14	SAT1
2.28658e-280	2.35579	0.993	0.454	3.88924e-276	14	COTL1
3.93198e-280	1.7655	0.723	0.139	6.6879e-276	14	LYN
2.51256e-277	1.88557	0.821	0.188	4.27361e-273	14	FAM26F
3.03157e-277	1.79479	0.778	0.162	5.1564e-273	14	SPI1
3.95383e-269	2.04273	0.866	0.227	6.72507e-265	14	STXBP2
2.92169e-263	2.16676	0.986	0.393	4.9695e-259	14	PSAP
1.28308e-259	1.5073	0.59	0.093	2.18239e-255	14	PECAM1
1.97675e-253	2.4072	1	0.949	3.36226e-249	14	FTH1
7.28482e-250	2.17535	0.959	0.379	1.23908e-245	14	S100A11
1.10008e-245	1.55628	0.653	0.12	1.87112e-241	14	TNFRSF1B
1.62129e-241	1.18694	0.426	0.052	2.75764e-237	14	IFI30
9.72485e-230	1.51893	0.592	0.11	1.6541e-225	14	BID
2.18631e-222	2.11846	0.782	0.214	3.71869e-218	14	TIMP1
3.3888e-220	1.893	0.977	0.4	5.76401e-216	14	CTSS
9.82201e-220	2.18486	0.95	0.459	1.67063e-215	14	IFITM2
2.13963e-219	1.43325	0.635	0.122	3.63929e-215	14	CLEC12A
5.19602e-213	1.9432	1	0.972	8.83792e-209	14	FTL
7.14056e-213	1.16815	0.492	0.076	1.21454e-208	14	C19orf38
4.64544e-212	1.24555	0.451	0.065	7.90144e-208	14	BCL2A1
3.69624e-210	1.47411	0.721	0.161	6.28693e-206	14	CFP
5.0061e-210	1.80621	0.993	0.398	8.51488e-206	14	TYROBP
5.89322e-210	1.63505	0.762	0.199	1.00238e-205	14	ASAH1
1.09429e-209	1.23466	0.497	0.078	1.86128e-205	14	SLC7A7
5.95523e-205	1.2298	0.422	0.061	1.01292e-200	14	TESC
4.30908e-202	1.72644	0.973	0.358	7.32932e-198	14	CST3
5.18768e-199	1.34617	1	0.984	8.82372e-195	14	ACTB
7.15136e-198	1.71621	0.789	0.229	1.21638e-193	14	CEBPB
1.09721e-195	1.71499	0.893	0.341	1.86625e-191	14	NPC2
4.63016e-195	1.82346	0.982	0.519	7.87543e-191	14	NEAT1
8.23394e-194	1.2647	0.508	0.091	1.40051e-189	14	MAPKAPK3
2.21988e-188	1.52627	0.819	0.234	3.77579e-184	14	TYMP
4.94031e-180	1.61574	0.966	0.649	8.40297e-176	14	NAP1L1
7.7933e-177	1.32399	0.583	0.125	1.32556e-172	14	RNF149
1.09624e-175	1.37414	0.694	0.177	1.86459e-171	14	BRI3
5.26468e-172	1.24107	0.508	0.098	8.9547e-168	14	NAAA
2.38333e-170	1.20229	0.447	0.079	4.05381e-166	14	CUX1
4.52248e-166	1.32354	0.635	0.159	7.69229e-162	14	HN1
1.11808e-163	1.31112	0.98	0.816	1.90175e-159	14	OAZ1
5.44246e-160	1.40332	0.735	0.219	9.25709e-156	14	CARD16
2.38093e-157	1.27189	0.909	0.285	4.04973e-153	14	FCN1
8.58949e-157	1.17695	0.624	0.145	1.46099e-152	14	CLEC7A
1.73834e-153	1.21464	0.571	0.13	2.95675e-149	14	ADGRE5
7.57886e-153	1.4089	0.812	0.282	1.28909e-148	14	PYCARD
4.04561e-152	1.33369	0.88	0.314	6.88118e-148	14	HLA-DPA1
7.79923e-152	1.51043	0.995	0.749	1.32657e-147	14	S100A4
6.52931e-151	1.27356	0.639	0.166	1.11057e-146	14	ANXA5
1.84281e-149	1.24609	0.608	0.152	3.13444e-145	14	POU2F2
2.10965e-143	1.53024	0.825	0.326	3.5883e-139	14	CSTB
3.05857e-140	1.33978	0.76	0.246	5.20233e-136	14	ANXA2
1.64415e-138	1.19049	0.626	0.17	2.79654e-134	14	ZFAND5
2.69459e-137	1.30824	0.948	0.736	4.58323e-133	14	MYL6
4.96052e-137	1.21038	0.58	0.147	8.43734e-133	14	CASP1
2.55277e-136	1.21273	0.937	0.4	4.342e-132	14	LGALS1
2.4146e-134	1.29549	0.687	0.212	4.10699e-130	14	CMTM6
6.87663e-133	1.36554	0.837	0.382	1.16965e-128	14	FKBP1A
8.10613e-132	1.32583	0.923	0.568	1.37877e-127	14	ARPC3
2.08296e-130	1.35133	0.76	0.274	3.5429e-126	14	C10orf54
3.76491e-128	1.36601	0.918	0.616	6.40373e-124	14	CALM2
7.29183e-128	1.38515	0.785	0.326	1.24027e-123	14	DRAP1
5.06634e-127	1.35386	0.841	0.392	8.61735e-123	14	PRELID1
4.5081e-126	1.24558	0.542	0.143	7.66783e-122	14	CTSC
2.30839e-124	1.26423	0.93	0.564	3.92634e-120	14	ARPC1B
1.58565e-123	1.32579	0.825	0.337	2.69703e-119	14	DUSP1
2.40897e-122	1.20393	0.998	0.802	4.09742e-118	14	S100A6
3.10773e-118	1.17265	0.612	0.184	5.28594e-114	14	VASP
3.61849e-118	1.2178	0.596	0.175	6.15468e-114	14	VAMP5
7.82262e-115	1.15716	0.941	0.654	1.33055e-110	14	ARPC2
1.26479e-109	1.20297	0.873	0.437	2.15128e-105	14	RNASET2
1.42145e-108	1.1706	0.628	0.189	2.41774e-104	14	CYBB
1.58592e-108	1.37295	0.694	0.255	2.6975e-104	14	MT2A
1.02991e-106	1.17622	0.542	0.161	1.75178e-102	14	SPN
0	3.12135	0.697	0.034	0	15	TRDC
0	2.62489	0.956	0.151	0	15	CCL5
0	2.42572	0.855	0.156	0	15	KLRB1
0	2.3844	0.786	0.15	0	15	GNLY
0	2.29152	0.487	0.017	0	15	TRGC1
0	2.14588	0.929	0.173	0	15	NKG7
0	1.98639	0.54	0.063	0	15	TRGC2
0	1.93117	0.768	0.121	0	15	CST7
0	1.87554	0.522	0.06	0	15	KLRG1
0	1.85533	0.568	0.07	0	15	KLRD1
0	1.41671	0.241	0.013	0	15	KLRC1
3.58734e-278	2.11001	0.664	0.119	6.10171e-274	15	DUSP2
9.0487e-270	1.68995	0.655	0.107	1.53909e-265	15	GZMA
1.49384e-208	1.59378	0.389	0.05	2.54088e-204	15	GZMK
1.10034e-186	2.31799	0.54	0.112	1.87157e-182	15	S100B
1.50958e-149	1.52351	0.91	0.391	2.56764e-145	15	IL32
3.34462e-149	1.37363	0.384	0.067	5.68887e-145	15	AC092580.4
1.28945e-148	1.75333	0.598	0.168	2.19323e-144	15	LYAR
2.01384e-140	1.30841	0.336	0.052	3.42534e-136	15	GZMH
3.58782e-126	0.735725	1	0.999	6.10252e-122	15	B2M
1.37343e-120	1.25169	0.393	0.079	2.33606e-116	15	CCL4
8.05275e-114	1.41146	0.623	0.21	1.36969e-109	15	CTSW
4.46637e-105	1.10106	0.336	0.066	7.59685e-101	15	PRF1
4.1766e-104	1.13717	0.26	0.041	7.10398e-100	15	FGFBP2
6.68443e-101	1.29553	0.418	0.104	1.13695e-96	15	HOPX
4.64729e-93	1.26268	0.54	0.179	7.90457e-89	15	GZMM
1.79471e-91	0.601041	0.117	0.01	3.05262e-87	15	IL18RAP
2.63016e-88	1.16801	0.336	0.078	4.47364e-84	15	MATK
2.23351e-86	0.896844	0.968	0.866	3.79897e-82	15	HLA-C
1.57498e-79	0.565111	0.11	0.011	2.67889e-75	15	LAG3
4.74529e-79	0.714303	0.991	0.96	8.07126e-75	15	HLA-B
1.76884e-73	0.691799	0.147	0.02	3.00863e-69	15	A2M-AS1
5.42244e-73	1.05496	0.283	0.066	9.22302e-69	15	SYNE2
6.40061e-73	0.838554	0.186	0.031	1.08868e-68	15	SH2D2A
1.14611e-69	0.810882	0.223	0.044	1.94942e-65	15	SAMD3
2.32132e-68	0.63378	0.299	0.07	3.94834e-64	15	GZMB
1.46698e-64	1.02904	0.402	0.132	2.49518e-60	15	CD247
7.31299e-64	0.903445	0.232	0.051	1.24387e-59	15	NCR3
1.44884e-59	0.61591	0.124	0.017	2.46433e-55	15	TBX21
2.36622e-58	0.902866	0.839	0.579	4.02471e-54	15	HCST
1.49076e-57	0.973347	0.745	0.395	2.53563e-53	15	CD3D
1.6683e-56	1.07662	0.382	0.134	2.83761e-52	15	SPOCK2
1.85028e-56	1.09781	0.586	0.281	3.14713e-52	15	ID2
1.37748e-55	1.08493	0.524	0.241	2.34295e-51	15	PPP2R5C
6.93142e-55	0.927093	0.671	0.339	1.17897e-50	15	CD3E
8.09169e-55	0.947948	0.326	0.102	1.37631e-50	15	RORA
1.85249e-53	0.610857	0.133	0.021	3.1509e-49	15	S1PR5
1.25854e-48	0.742026	0.177	0.038	2.14066e-44	15	PYHIN1
4.98515e-47	1.07103	0.591	0.301	8.47923e-43	15	IL7R
2.89672e-46	0.589276	0.954	0.899	4.92703e-42	15	HLA-A
5.79877e-46	0.827176	0.593	0.3	9.86313e-42	15	CD7
5.37248e-43	0.843659	0.853	0.68	9.13805e-39	15	ZFP36L2
5.17986e-37	0.618497	0.113	0.022	8.81043e-33	15	ADRB2
8.24428e-36	0.66556	0.467	0.212	1.40227e-31	15	TRBC1
1.4813e-35	0.962961	0.384	0.174	2.51953e-31	15	ARL4C
2.05855e-35	0.8246	0.317	0.126	3.50139e-31	15	C12orf75
8.34611e-33	0.615419	0.175	0.049	1.41959e-28	15	SYTL3
1.563e-32	0.613301	0.897	0.804	2.65851e-28	15	RPL36AL
3.19666e-31	0.83442	0.522	0.313	5.4372e-27	15	CD99
1.14952e-29	0.717247	0.225	0.08	1.95522e-25	15	APOBEC3G
2.87838e-29	0.698083	0.657	0.433	4.89584e-25	15	CXCR4
4.45468e-29	0.550367	0.133	0.034	7.57697e-25	15	ZBTB16
7.0471e-27	0.65288	0.182	0.059	1.19864e-22	15	SH2D1A
8.31175e-27	0.74756	0.317	0.144	1.41375e-22	15	FYN
9.79661e-27	0.546922	0.862	0.767	1.66631e-22	15	HLA-E
1.50528e-26	0.741785	0.467	0.262	2.56034e-22	15	LCK
1.30818e-24	0.701033	0.205	0.076	2.22508e-20	15	TC2N
1.83762e-22	0.669796	0.372	0.199	3.1256e-18	15	LAT
2.53193e-22	0.594156	0.69	0.546	4.30657e-18	15	CALM1
3.89011e-22	0.739297	0.444	0.267	6.61669e-18	15	LITAF
7.06661e-22	0.66432	0.189	0.072	1.20196e-17	15	TSEN54
7.87553e-21	0.775407	0.292	0.143	1.33955e-16	15	CD69
9.9189e-21	0.606343	0.628	0.464	1.68711e-16	15	IFITM2
2.02991e-19	0.681238	0.239	0.109	3.45267e-15	15	GPR65
6.36114e-19	0.685792	0.317	0.17	1.08197e-14	15	CLEC2B
1.19342e-18	0.627051	0.398	0.232	2.02989e-14	15	CD3G
2.039e-18	0.728238	0.301	0.161	3.46814e-14	15	DDIT4
5.62201e-18	0.542373	0.133	0.047	9.56247e-14	15	ATG2A
7.20448e-18	0.573974	0.179	0.073	1.22541e-13	15	RASGRP1
7.27657e-18	0.63072	0.223	0.103	1.23767e-13	15	PIK3R1
1.88057e-17	0.606297	0.409	0.254	3.19865e-13	15	BIN2
6.91233e-17	0.530073	0.207	0.092	1.17572e-12	15	SKAP1
2.66273e-16	0.642993	0.483	0.331	4.52904e-12	15	IER2
4.88704e-16	0.577028	0.425	0.276	8.31237e-12	15	RARRES3
2.83503e-15	0.617121	0.202	0.097	4.8221e-11	15	CHST12
5.01632e-15	0.566133	0.336	0.198	8.53226e-11	15	MYO1F
5.5447e-15	0.655103	0.209	0.102	9.43099e-11	15	FKBP11
8.01863e-15	0.600932	0.195	0.092	1.36389e-10	15	TNFAIP3
5.07254e-13	0.649873	0.347	0.224	8.62788e-09	15	IRF1
5.44525e-13	0.58819	0.179	0.087	9.26183e-09	15	PTPN7
6.4037e-13	0.571611	0.255	0.144	1.08921e-08	15	RHOF
1.78245e-12	0.536693	0.379	0.25	3.03177e-08	15	IL2RG
2.06851e-12	0.550951	0.186	0.092	3.51832e-08	15	TPST2
5.32826e-12	0.56989	0.241	0.137	9.06284e-08	15	CCDC107
2.47113e-11	0.607138	0.267	0.158	4.20314e-07	15	B4GALT1
4.96358e-11	0.573881	0.205	0.112	8.44256e-07	15	ODF2L
1.01734e-10	0.54238	0.28	0.177	1.73039e-06	15	PIP4K2A
1.53901e-10	0.560463	0.386	0.279	2.6177e-06	15	KMT2E
5.46726e-10	0.528531	0.446	0.355	9.29926e-06	15	2021-09-07
1.67091e-09	0.527724	0.366	0.263	2.84205e-05	15	PCSK7
1.37351e-153	1.62827	0.933	0.392	2.3362e-149	16	IL32
1.13497e-144	0.841272	0.223	0.022	1.93047e-140	16	TNFRSF4
2.00843e-136	1.58841	0.826	0.299	3.41614e-132	16	IL7R
2.07974e-82	1.06592	0.403	0.101	3.53744e-78	16	RORA
6.69657e-75	0.555439	1	0.999	1.13902e-70	16	B2M
1.41801e-74	1.14398	0.515	0.161	2.41189e-70	16	KLRB1
2.105e-74	1.1535	0.574	0.209	3.5804e-70	16	CD2
1.50946e-72	0.849161	0.244	0.046	2.56745e-68	16	GATA3
2.22391e-72	1.19478	0.528	0.192	3.78265e-68	16	ITGB1
4.09941e-68	0.861171	0.992	0.771	6.97268e-64	16	CD52
6.32129e-67	0.863287	0.297	0.07	1.07519e-62	16	TNFRSF25
9.80002e-64	0.692609	0.187	0.032	1.66689e-59	16	MAF
2.25485e-59	0.447346	0.108	0.012	3.83527e-55	16	TNFRSF18
2.72348e-58	0.731707	0.987	0.75	4.63237e-54	16	S100A4
3.20626e-58	0.481726	0.121	0.015	5.45353e-54	16	CCR6
1.10061e-56	1.02345	0.897	0.563	1.87203e-52	16	LTB
7.61607e-56	0.749913	0.2	0.039	1.29542e-51	16	PRDM1
4.53333e-52	0.807515	0.272	0.071	7.71073e-48	16	AQP3
6.41765e-51	0.827338	0.785	0.399	1.09158e-46	16	TRAC
3.85485e-42	0.767372	0.795	0.487	6.55671e-38	16	S100A10
1.33543e-41	0.684338	0.767	0.395	2.27143e-37	16	CD3D
4.05606e-40	0.756879	0.803	0.545	6.89896e-36	16	CALM1
4.45405e-39	0.826422	0.331	0.117	7.5759e-35	16	PBXIP1
1.85678e-36	0.609553	0.174	0.042	3.1582e-32	16	CD40LG
1.6538e-35	0.552021	0.131	0.027	2.81295e-31	16	CRIP2
4.87929e-35	0.910157	0.313	0.118	8.29919e-31	16	TRADD
8.71204e-35	0.664137	0.254	0.08	1.48183e-30	16	TRAT1
3.2836e-32	0.770257	0.428	0.191	5.58507e-28	16	CRIP1
9.71715e-32	0.55481	0.941	0.804	1.65279e-27	16	RPL36AL
5.83774e-30	0.714484	0.767	0.559	9.92941e-26	16	FXYD5
1.31619e-29	0.612303	0.213	0.067	2.23871e-25	16	SYNE2
8.36338e-29	0.690088	0.508	0.258	1.42253e-24	16	GIMAP7
1.77793e-28	0.438918	0.992	0.919	3.02409e-24	16	RPSA
9.38695e-26	0.424061	0.108	0.024	1.59663e-21	16	CD226
4.09405e-25	0.571308	0.226	0.08	6.96356e-21	16	CD6
2.10265e-24	0.679226	0.318	0.135	3.5764e-20	16	SPOCK2
1.48089e-23	0.801272	0.541	0.344	2.51884e-19	16	GSTK1
5.33993e-23	0.572066	0.595	0.341	9.08269e-19	16	CD3E
4.17293e-22	0.465872	0.126	0.034	7.09773e-18	16	GPR171
5.1043e-22	0.667456	0.579	0.347	8.6819e-18	16	TRBC2
7.86551e-22	0.583772	0.31	0.14	1.33784e-17	16	GPR183
1.10469e-21	0.519217	0.828	0.695	1.87897e-17	16	MYL12A
4.49599e-21	0.536685	0.226	0.088	7.64723e-17	16	FLT3LG
4.61681e-21	0.573731	0.623	0.403	7.85273e-17	16	EVL
6.00994e-21	0.649258	0.259	0.112	1.02223e-16	16	ODF2L
5.2568e-20	0.605073	0.523	0.314	8.94129e-16	16	CD99
7.36089e-20	0.607909	0.328	0.16	1.25201e-15	16	ARHGAP15
1.27419e-19	0.610747	0.556	0.351	2.16727e-15	16	ANXA1
2.20945e-19	0.418008	0.256	0.107	3.75805e-15	16	HOPX
2.72518e-19	0.599763	0.482	0.292	4.63526e-15	16	PLP2
6.97805e-18	0.474752	0.746	0.527	1.1869e-13	16	LDHB
1.70835e-17	0.557611	0.195	0.078	2.90574e-13	16	RP11-138A9.2
2.26695e-17	0.478084	0.308	0.148	3.85585e-13	16	ETS1
3.25093e-17	0.43014	0.159	0.057	5.52951e-13	16	RP11-138A9.1
4.35212e-17	0.523985	0.379	0.199	7.40253e-13	16	LAT
1.63942e-16	0.510633	0.267	0.125	2.78848e-12	16	EML4
4.06284e-16	0.434587	0.646	0.464	6.91049e-12	16	IFITM2
1.88519e-15	0.607508	0.272	0.137	3.20651e-11	16	TOB1
2.15939e-15	0.425911	0.174	0.07	3.67291e-11	16	SIT1
4.60621e-15	0.523864	0.587	0.413	7.83471e-11	16	AES
1.63188e-14	0.51005	0.326	0.176	2.77566e-10	16	ALOX5AP
2.40105e-14	0.613673	0.354	0.21	4.08394e-10	16	DSTN
2.46874e-14	0.484554	0.828	0.681	4.19908e-10	16	ZFP36L2
3.43434e-14	0.558365	0.567	0.389	5.84146e-10	16	NOSIP
4.2878e-14	0.540842	0.415	0.25	7.29312e-10	16	IL2RG
9.21693e-14	0.546594	0.374	0.214	1.56771e-09	16	TRBC1
1.00208e-13	0.399157	0.164	0.068	1.70444e-09	16	OPTN
1.58715e-13	0.496182	0.172	0.075	2.69958e-09	16	NMRK1
4.92016e-13	0.402469	0.831	0.693	8.36869e-09	16	HINT1
6.41104e-13	0.448367	0.215	0.103	1.09045e-08	16	MAL
8.15587e-13	0.555865	0.177	0.08	1.38723e-08	16	PTGER2
8.47471e-13	0.459414	0.628	0.467	1.44146e-08	16	HSPA8
1.59599e-12	0.41164	0.713	0.54	2.71462e-08	16	EMP3
5.04297e-12	0.568866	0.231	0.12	8.57759e-08	16	PIM2
1.12039e-11	0.408197	0.385	0.233	1.90567e-07	16	CD3G
1.98751e-11	0.413037	0.254	0.137	3.38055e-07	16	CCDC107
3.18373e-11	0.46301	0.423	0.281	5.4152e-07	16	LDHA
3.52083e-11	0.450207	0.285	0.161	5.98857e-07	16	DDIT4
5.59972e-11	0.411714	0.203	0.102	9.52456e-07	16	FKBP11
6.57777e-11	0.392905	0.505	0.344	1.11881e-06	16	TRAF3IP3
1.58179e-10	0.448375	0.105	0.041	2.69047e-06	16	LMNA
2.13793e-10	0.429363	0.185	0.092	3.6364e-06	16	TNFAIP3
4.09145e-10	0.383848	0.438	0.297	6.95914e-06	16	ARL6IP5
1.59892e-09	0.391586	0.2	0.106	2.71961e-05	16	TTC39C
1.63975e-09	0.439316	0.326	0.21	2.78905e-05	16	YWHAQ
2.56019e-09	0.39484	0.197	0.104	4.35463e-05	16	TUBA4A
2.83718e-09	0.389408	0.254	0.146	4.82576e-05	16	SYTL1
2.84617e-09	0.407561	0.213	0.117	4.84105e-05	16	PIM1
3.19709e-09	0.394522	0.513	0.379	5.43793e-05	16	SOD1
4.08678e-09	0.488705	0.282	0.172	6.95121e-05	16	LYAR
1.35417e-08	0.415545	0.221	0.127	0.00023033	16	ICAM2
1.55879e-08	0.384637	0.318	0.202	0.000265134	16	S1PR4
2.43944e-08	0.39601	0.154	0.077	0.000414925	16	TC2N
3.02638e-08	0.392733	0.4	0.272	0.000514757	16	AAK1
4.63055e-08	0.382433	0.464	0.334	0.000787611	16	C1orf56
4.88373e-08	0.401043	0.387	0.274	0.000830674	16	ANKRD12
1.10889e-07	0.397928	0.285	0.185	0.00188611	16	TBCB
7.78129e-07	0.429955	0.272	0.177	0.0132352	16	C16orf54
2.03622e-06	0.404214	0.346	0.254	0.0346341	16	DDX24
6.95825e-06	0.424087	0.192	0.123	0.118353	16	LINC00152
0	4.15238	0.317	0.011	0	17	PTGDS
0	3.55242	0.948	0.094	0	17	IRF8
0	3.37663	0.712	0.065	0	17	GZMB
0	3.25511	0.919	0.083	0	17	ITM2C
0	3.1966	0.847	0.061	0	17	IRF7
0	3.05522	0.938	0.118	0	17	C12orf75
0	3.02493	0.927	0.069	0	17	TCF4
0	2.96105	0.839	0.032	0	17	PLD4
0	2.93891	0.906	0.105	0	17	JCHAIN
0	2.84346	0.727	0.004	0	17	LILRA4
0	2.69875	0.649	0.005	0	17	PTPRS
0	2.63422	0.839	0.056	0	17	CCDC50
0	2.6188	0.821	0.034	0	17	UGCG
0	2.59792	0.626	0.01	0	17	SERPINF1
0	2.55178	0.844	0.169	0	17	ALOX5AP
0	2.44175	0.779	0.06	0	17	PPP1R14B
0	2.37223	0.777	0.058	0	17	MZB1
0	2.26327	0.584	0.001	0	17	SCT
0	2.21065	0.756	0.072	0	17	APP
0	2.19172	0.784	0.079	0	17	BCL11A
0	2.11285	0.561	0.045	0	17	CLIC3
0	2.02195	0.681	0.054	0	17	TSPAN13
0	1.99104	0.553	0.005	0	17	DNASE1L3
0	1.98396	0.483	0.003	0	17	TPM2
0	1.9789	0.701	0.04	0	17	SPIB
0	1.87673	0.475	0.001	0	17	PTCRA
0	1.64003	0.486	0.025	0	17	DERL3
0	1.63489	0.608	0.068	0	17	PHACTR1
0	1.59601	0.587	0.036	0	17	FAM129C
0	1.58216	0.447	0.003	0	17	SMPD3
0	1.57669	0.473	0.009	0	17	GAS6
0	1.54563	0.519	0.035	0	17	SLC15A4
0	1.53416	0.449	0.006	0	17	IL3RA
0	1.50908	0.525	0.028	0	17	LILRB4
0	1.46049	0.558	0.055	0	17	OPN3
0	1.41559	0.517	0.04	0	17	MAPKAPK2
0	1.3643	0.371	0.002	0	17	LRRC26
0	1.3457	0.335	0.002	0	17	RASD1
0	1.33877	0.408	0.009	0	17	RP11-117D22.2
0	1.32362	0.348	0.013	0	17	IRF4
0	1.32338	0.47	0.042	0	17	CLN8
0	1.31633	0.449	0.028	0	17	BLNK
0	1.24905	0.374	0.005	0	17	TNFRSF21
0	1.22505	0.369	0.007	0	17	RP1-244F24.1
0	1.22425	0.387	0.021	0	17	TRAF4
0	1.22218	0.374	0.012	0	17	C1orf186
0	1.21616	0.348	0.005	0	17	MAP1A
0	1.21127	0.374	0.015	0	17	ST14
2.31543e-302	1.20882	0.351	0.026	3.93831e-298	17	FAM213A
1.479e-283	1.47678	0.61	0.082	2.51562e-279	17	GAPT
8.85887e-281	2.7617	0.969	0.36	1.50681e-276	17	PLAC8
2.15673e-261	1.59275	0.595	0.086	3.66837e-257	17	CYB561A3
1.13524e-257	1.79368	0.8	0.16	1.93093e-253	17	RNASE6
2.031e-255	1.39237	0.504	0.063	3.45452e-251	17	UNC93B1
1.12154e-248	1.22115	0.47	0.055	1.90764e-244	17	SEL1L3
3.33549e-240	1.43349	0.631	0.1	5.67334e-236	17	TGFBI
1.79197e-239	1.60482	0.694	0.123	3.04796e-235	17	PTPRE
1.89112e-238	1.54936	0.647	0.111	3.21661e-234	17	UBE2J1
3.94315e-236	1.25634	0.478	0.061	6.70691e-232	17	ADA
2.80759e-233	1.20322	0.486	0.062	4.77543e-229	17	GNG7
1.892e-232	2.15196	0.945	0.359	3.21811e-228	17	SEC61B
7.84343e-224	1.82232	0.683	0.136	1.33409e-219	17	VIMP
2.09068e-217	1.26153	0.457	0.06	3.55604e-213	17	RRBP1
3.22194e-208	1.35349	0.54	0.088	5.48021e-204	17	HIGD1A
2.92102e-202	1.46873	0.66	0.128	4.96837e-198	17	PLEK
1.58857e-197	1.55879	0.603	0.111	2.702e-193	17	OFD1
2.22383e-197	1.71118	0.608	0.116	3.78252e-193	17	SOX4
2.40693e-193	1.72869	0.826	0.229	4.09395e-189	17	HERPUD1
5.40769e-191	2.14871	0.709	0.164	9.19793e-187	17	STMN1
7.94277e-186	2.08488	1	0.6	1.35099e-181	17	CD74
1.21347e-180	1.61473	0.87	0.287	2.06399e-176	17	PLP2
2.7317e-180	1.98341	0.93	0.341	4.64635e-176	17	NPC2
1.4509e-168	1.57432	0.623	0.136	2.46784e-164	17	GPR183
2.53408e-156	1.53159	0.966	0.439	4.31022e-152	17	GPX1
1.05621e-151	1.57264	0.925	0.43	1.79651e-147	17	VAMP8
7.27557e-149	1.29508	0.984	0.399	1.2375e-144	17	HLA-DPB1
2.54605e-144	1.31612	0.906	0.315	4.33057e-140	17	HLA-DPA1
1.5708e-142	1.18128	0.538	0.112	2.67178e-138	17	PPM1K
2.0273e-141	1.25947	0.535	0.115	3.44824e-137	17	CDK2AP2
1.79504e-136	1.41385	0.873	0.351	3.05318e-132	17	PARK7
9.54592e-132	1.25987	0.618	0.161	1.62367e-127	17	PHB
4.40802e-131	1.33206	0.953	0.669	7.49759e-127	17	SRP14
9.57606e-130	1.22833	0.616	0.159	1.62879e-125	17	SPINT2
3.20469e-129	1.50045	0.779	0.262	5.45086e-125	17	TXN
1.36028e-125	1.29522	0.956	0.36	2.3137e-121	17	CST3
8.39317e-120	1.31203	0.823	0.28	1.4276e-115	17	FCER1G
1.6766e-113	1.40138	0.849	0.377	2.85173e-109	17	UCP2
1.9562e-112	1.3754	0.86	0.401	3.3273e-108	17	SPCS1
5.92957e-109	1.22952	0.709	0.225	1.00856e-104	17	HLA-DMA
7.57202e-108	1.28031	0.821	0.323	1.28793e-103	17	TAGLN2
5.77017e-106	1.61033	0.558	0.155	9.81449e-102	17	B4GALT1
6.42258e-101	1.32462	0.862	0.423	1.09242e-96	17	SEC61G
1.13442e-97	1.25913	0.878	0.437	1.92954e-93	17	RNASET2
4.79212e-93	1.23794	0.686	0.245	8.15091e-89	17	C9orf142
2.10208e-92	1.20943	0.79	0.345	3.57542e-88	17	PPIB
9.86235e-91	1.18137	0.743	0.291	1.67749e-86	17	CD164
4.30706e-69	1.55269	0.719	0.319	7.32587e-65	17	TUBA1B
4.68297e-55	1.72686	0.223	0.05	7.96526e-51	17	IGLL1
7.60226e-40	1.35013	0.855	0.589	1.29307e-35	17	HMGN2
4.27926e-22	1.82645	0.421	0.212	7.2786e-18	17	HIST1H4C
0	3.81829	0.989	0.072	0	18	CA1
0	3.54368	0.972	0.06	0	18	AHSP
0	3.24402	0.969	0.206	0	18	HIST1H4C
0	3.18133	0.992	0.231	0	18	PRDX2
0	2.82877	1	0.071	0	18	KIAA0101
0	2.73602	0.975	0.016	0	18	FAM178B
0	2.72116	1	0.149	0	18	HMGA1
0	2.56148	0.997	0.173	0	18	BLVRB
0	2.4012	1	0.228	0	18	TUBB
0	2.36776	0.986	0.017	0	18	APOC1
0	2.33739	0.997	0.089	0	18	NME4
0	2.32892	1	0.14	0	18	MPC2
0	2.3076	0.981	0.015	0	18	KCNH2
0	2.24366	0.992	0.096	0	18	REXO2
0	2.22933	0.981	0.08	0	18	SYNGR1
0	2.20941	0.983	0.021	0	18	KLF1
0	2.18575	1	0.215	0	18	TMEM14C
0	2.13326	0.992	0.12	0	18	GLRX5
0	1.98174	0.928	0.027	0	18	CA2
0	1.96563	0.994	0.158	0	18	HSPD1
0	1.90182	0.997	0.072	0	18	RP11-620J15.3
0	1.83019	0.947	0.014	0	18	CNRIP1
0	1.72073	0.903	0.138	0	18	MYC
0	1.70223	0.958	0.046	0	18	TYMS
0	1.68732	0.978	0.089	0	18	CDK4
0	1.67502	0.989	0.161	0	18	STMN1
0	1.66873	0.93	0.025	0	18	SMIM1
0	1.65293	0.914	0.057	0	18	CKS2
0	1.64952	0.947	0.052	0	18	UBAC1
0	1.62704	0.961	0.076	0	18	UROD
0	1.61833	0.989	0.146	0	18	IDH2
0	1.61404	0.944	0.062	0	18	HBD
0	1.61256	0.964	0.068	0	18	HEBP1
0	1.6069	0.972	0.151	0	18	CCT6A
0	1.60617	0.916	0.008	0	18	EPCAM
0	1.59356	0.989	0.108	0	18	HNRNPAB
0	1.58565	0.981	0.108	0	18	TFDP1
0	1.54265	0.983	0.137	0	18	YBX3
0	1.54167	0.905	0.074	0	18	TUBB4B
0	1.51587	0.986	0.119	0	18	FBXO7
0	1.5088	0.922	0.034	0	18	FECH
0	1.47651	0.914	0.039	0	18	HMBS
0	1.47487	0.981	0.086	0	18	MPST
0	1.44089	0.981	0.123	0	18	SLC25A39
0	1.42879	0.877	0.015	0	18	HES6
0	1.42146	0.93	0.029	0	18	HMGN5
0	1.41001	0.955	0.067	0	18	TPGS2
0	1.40079	0.905	0.016	0	18	GATA1
0	1.36994	0.933	0.108	0	18	NME1
0	1.36867	0.972	0.131	0	18	STOML2
0	1.36411	0.95	0.03	0	18	CENPU
0	1.33961	0.908	0.025	0	18	NFIA
0	1.33578	0.908	0.053	0	18	TFRC
0	1.32459	0.969	0.121	0	18	TAF9
0	1.32184	0.93	0.081	0	18	DNAJC9
0	1.31715	0.936	0.053	0	18	FKBP4
0	1.31113	0.838	0.029	0	18	CENPF
0	1.3073	0.894	0.014	0	18	TFR2
0	1.3007	0.922	0.064	0	18	ISOC2
0	1.2918	0.914	0.084	0	18	CKS1B
0	1.29038	0.897	0.032	0	18	LMNA
0	1.28715	0.93	0.108	0	18	SLC25A37
0	1.27646	0.942	0.061	0	18	CDK6
4.45729e-306	1.7568	0.986	0.212	7.5814e-302	18	RPL22L1
1.16528e-298	1.53945	0.994	0.199	1.98202e-294	18	METAP2
1.30673e-297	1.28262	0.975	0.171	2.22262e-293	18	SRM
1.61501e-296	2.52223	1	0.316	2.74697e-292	18	TUBA1B
2.1753e-281	1.7786	0.992	0.262	3.69997e-277	18	RANBP1
1.15259e-273	2.17382	0.994	0.338	1.96043e-269	18	ATPIF1
9.43234e-266	2.11354	0.944	0.24	1.60435e-261	18	HBA1
3.01567e-261	1.79597	1	0.296	5.12936e-257	18	GYPC
2.27581e-256	1.39851	0.989	0.213	3.87092e-252	18	EIF3A
6.59797e-254	1.62019	0.994	0.267	1.12225e-249	18	HSPE1
4.52887e-252	1.88312	0.997	0.334	7.70315e-248	18	RAN
2.17187e-251	1.64948	0.997	0.278	3.69413e-247	18	TMEM14B
5.77499e-250	1.29605	0.992	0.209	9.82268e-246	18	YWHAE
2.9992e-244	1.43544	0.989	0.237	5.10134e-240	18	SLIRP
1.19819e-241	1.35161	0.989	0.227	2.038e-237	18	TIMM13
8.98263e-236	1.91573	1	0.42	1.52786e-231	18	H2AFZ
4.37067e-235	1.35558	0.986	0.233	7.43407e-231	18	SNRPD1
1.39353e-233	1.37463	0.986	0.245	2.37026e-229	18	ATP5G1
6.78183e-232	1.5755	0.994	0.275	1.15352e-227	18	DUT
2.35908e-228	1.60109	0.997	0.334	4.01256e-224	18	SERBP1
6.48548e-225	1.94644	1	0.742	1.10312e-220	18	YBX1
6.79068e-224	1.42533	0.989	0.263	1.15503e-219	18	PA2G4
3.0031e-217	2.94641	0.997	0.593	5.10797e-213	18	HBB
4.23764e-216	2.12571	1	0.468	7.2078e-212	18	HSP90AA1
2.05783e-214	1.33198	0.986	0.257	3.50017e-210	18	C1QBP
2.3721e-214	1.95446	1	0.713	4.0347e-210	18	HMGB1
1.44172e-199	1.29139	1	0.922	2.45222e-195	18	RPLP0
9.44177e-198	1.82485	0.997	0.455	1.60595e-193	18	HMGB2
6.84629e-197	1.34911	0.994	0.3	1.16449e-192	18	NOP10
3.01486e-196	1.69514	1	0.406	5.12798e-192	18	NCL
6.14385e-185	1.38707	0.989	0.329	1.04501e-180	18	ATP5G3
8.04078e-184	1.56099	1	0.436	1.36766e-179	18	HSP90AB1
9.13828e-183	1.28283	0.994	0.303	1.55433e-178	18	SNRPG
4.01877e-176	1.29937	0.997	0.345	6.83553e-172	18	SNRPE
3.56407e-163	1.30179	1	0.406	6.06212e-159	18	ANP32B
5.42634e-155	1.27369	1	0.621	9.22966e-151	18	RPS26
1.74586e-142	1.50588	0.994	0.316	2.96953e-138	18	EIF5A
0	3.29568	0.803	0.049	0	19	GZMH
0	3.27619	1	0.154	0	19	CCL5
0	3.07056	0.993	0.176	0	19	NKG7
0	2.71516	0.917	0.123	0	19	CST7
0	2.33561	0.64	0.064	0	19	TRGC2
0	2.22186	0.513	0.04	0	19	FGFBP2
1.76154e-271	2.18525	0.75	0.109	2.9962e-267	19	GZMA
9.91036e-263	2.69607	0.847	0.153	1.68565e-258	19	GNLY
3.27888e-253	2.02746	0.587	0.068	5.57704e-249	19	GZMB
4.42628e-252	1.48307	0.32	0.021	7.52865e-248	19	TIGIT
6.81826e-223	2.5811	0.75	0.141	1.15972e-218	19	CMC1
1.19079e-198	1.77766	0.557	0.078	2.02541e-194	19	CCL4
1.00454e-189	1.77774	0.497	0.065	1.70862e-185	19	PRF1
1.03572e-171	1.37528	0.263	0.021	1.76166e-167	19	LAIR2
1.46855e-152	1.76727	0.437	0.063	2.49786e-148	19	KLRG1
2.50688e-151	1.17508	1	0.999	4.26395e-147	19	B2M
1.72791e-135	1.46168	0.39	0.054	2.93901e-131	19	KLRF1
5.40261e-124	1.05938	0.227	0.021	9.1893e-120	19	S1PR5
4.9842e-123	1.62239	0.67	0.18	8.47763e-119	19	GZMM
3.57895e-122	1.76645	0.92	0.394	6.08744e-118	19	IL32
1.40188e-118	0.990001	0.17	0.012	2.38445e-114	19	PRSS23
3.75911e-117	1.7971	0.697	0.211	6.39386e-113	19	CTSW
3.95273e-105	1.14443	0.243	0.028	6.72319e-101	19	CCL3L3
2.46456e-104	1.26137	0.987	0.866	4.19197e-100	19	HLA-C
1.42666e-103	1.08346	1	0.96	2.42661e-99	19	HLA-B
1.10098e-93	1.10914	0.24	0.031	1.87266e-89	19	TTC38
7.69023e-89	1.11606	0.99	0.899	1.30803e-84	19	HLA-A
5.26713e-83	1.13694	0.29	0.047	8.95886e-79	19	SPON2
2.30691e-82	1.4429	0.837	0.395	3.92383e-78	19	CD3D
1.00074e-79	0.982541	0.173	0.019	1.70216e-75	19	CCL4L2
2.20327e-79	0.758435	0.147	0.014	3.74754e-75	19	FCRL6
8.30154e-76	1.44279	0.54	0.17	1.41201e-71	19	LYAR
1.33995e-74	1.56683	0.69	0.312	2.27912e-70	19	CD99
9.87812e-72	1.04542	0.22	0.033	1.68017e-67	19	C1orf21
1.32782e-70	1.07741	0.297	0.055	2.25849e-66	19	FCGR3A
8.2176e-68	1.07064	0.253	0.044	1.39773e-63	19	SAMD3
2.04227e-67	1.23567	0.893	0.58	3.4737e-63	19	HCST
9.55427e-65	1.30188	0.337	0.08	1.62509e-60	19	APOBEC3G
5.12128e-62	1.28682	0.32	0.073	8.71078e-58	19	CD8A
5.54965e-59	1.05833	0.33	0.075	9.43941e-55	19	KLRD1
2.68136e-58	1.21697	0.42	0.125	4.56072e-54	19	C12orf75
1.43014e-57	0.746027	0.143	0.018	2.43253e-53	19	TBX21
2.5802e-57	0.930637	0.183	0.028	4.38866e-53	19	PATL2
6.99733e-55	0.910315	0.96	0.88	1.19018e-50	19	PFN1
3.51074e-48	0.940519	0.203	0.039	5.97142e-44	19	PYHIN1
4.70458e-47	0.734633	0.133	0.018	8.00202e-43	19	ADGRG1
6.15702e-47	1.24448	0.54	0.232	1.04725e-42	19	CD3G
5.94299e-46	1.34863	0.383	0.124	1.01084e-41	19	DUSP2
1.07654e-44	1.13975	0.673	0.347	1.83109e-40	19	TRBC2
4.20042e-42	1.04752	0.31	0.092	7.1445e-38	19	TPST2
2.23209e-40	0.793604	0.163	0.03	3.79657e-36	19	ASCL2
1.41729e-39	1.20082	0.52	0.242	2.41067e-35	19	PPP2R5C
2.0441e-37	0.916006	0.25	0.067	3.47681e-33	19	SYNE2
4.00234e-37	0.885925	0.857	0.696	6.80758e-33	19	MYL12A
1.0936e-36	1.02226	0.367	0.132	1.86011e-32	19	PLEK
3.90105e-36	1.03506	0.72	0.491	6.63529e-32	19	PTPRC
1.50773e-35	1.03056	0.543	0.275	2.5645e-31	19	RARRES3
1.16122e-34	1.07642	0.527	0.267	1.97512e-30	19	LITAF
9.32637e-33	0.982923	0.723	0.546	1.58632e-28	19	CALM1
1.01981e-32	0.960905	0.53	0.263	1.73459e-28	19	LCK
5.70588e-32	0.897963	0.63	0.341	9.70513e-28	19	CD3E
6.86495e-32	0.90339	0.7	0.464	1.16766e-27	19	IFITM2
4.37451e-30	0.795299	0.713	0.401	7.4406e-26	19	TRAC
1.38757e-29	0.819502	0.213	0.06	2.36013e-25	19	SH2D1A
1.57399e-29	0.925097	0.227	0.068	2.6772e-25	19	OPTN
2.23476e-29	0.746933	0.927	0.772	3.80111e-25	19	CD52
3.12286e-29	0.845193	0.233	0.07	5.31168e-25	19	AC092580.4
1.27855e-27	0.723561	0.883	0.768	2.17468e-23	19	HLA-E
2.61402e-26	0.966172	0.433	0.211	4.44619e-22	19	CD2
1.456e-25	0.764041	0.227	0.073	2.47652e-21	19	RUNX3
5.93835e-25	0.843027	0.34	0.145	1.01005e-20	19	FYN
1.0534e-24	0.856124	0.327	0.13	1.79173e-20	19	CD8B
5.57461e-24	0.770397	0.27	0.1	9.48185e-20	19	PRKCH
1.48882e-23	0.873691	0.253	0.093	2.53233e-19	19	ABHD17A
9.03252e-23	0.957757	0.39	0.194	1.53634e-18	19	ITGB1
1.08274e-22	0.920398	0.547	0.336	1.84163e-18	19	ITGB2
1.46285e-22	0.954973	0.463	0.259	2.48816e-18	19	MT2A
5.05831e-22	0.921788	0.447	0.255	8.60367e-18	19	BIN2
2.27721e-21	0.84023	0.5	0.306	3.8733e-17	19	PSMB9
9.7532e-21	0.858577	0.357	0.175	1.65892e-16	19	ARL4C
1.15303e-20	0.816993	0.223	0.081	1.96119e-16	19	MATK
2.7869e-20	0.80611	0.34	0.161	4.74025e-16	19	DOK2
3.01909e-20	0.896006	0.347	0.17	5.13518e-16	19	CLEC2B
4.28774e-20	0.753108	0.153	0.045	7.29302e-16	19	CEP78
7.79487e-20	0.7423	0.197	0.068	1.32583e-15	19	ITGAL
1.14942e-18	0.815898	0.35	0.178	1.95504e-14	19	PPP1R18
7.74826e-18	0.807028	0.167	0.054	1.3179e-13	19	GZMK
1.54257e-17	0.777875	0.233	0.097	2.62376e-13	19	CHST12
1.73697e-17	0.786669	0.223	0.09	2.95441e-13	19	APMAP
3.04928e-17	0.800427	0.37	0.198	5.18652e-13	19	MYO1F
5.17067e-16	0.798102	0.223	0.096	8.79479e-12	19	PTPN4
5.87193e-16	0.794893	0.263	0.123	9.98757e-12	19	LINC00152
3.92252e-15	0.762802	0.327	0.177	6.67182e-11	19	PIP4K2A
3.28666e-14	0.737007	0.22	0.099	5.59028e-10	19	MFSD10
1.3235e-13	0.760067	0.347	0.21	2.25115e-09	19	YWHAQ
2.84955e-13	0.780504	0.483	0.355	4.84681e-09	19	2021-09-07
5.2804e-13	0.736152	0.263	0.136	8.98143e-09	19	ARPC5L
8.42406e-13	0.752246	0.273	0.145	1.43285e-08	19	BTN3A2
9.84192e-11	0.740318	0.357	0.215	1.67401e-06	19	TRBC1
[truncated: 1,749 more rows]
