# Supplementary material for: CITEMOXMBD: A flexible single-cell multimodal omics analysis framework to reveal the heterogeneity of immune cells
Source: RNA Biol. 2022 Feb 7;19(1):290–304. doi: 10.1080/15476286.2022.2027151 (PMC8824218; doi:10.1080/15476286.2022.2027151)
Supplement: Supplemental Material [file KRNB_A_2027151_SM3804.zip › supplementary/Table S3.xlsx]

## Sheet: Table S3
p_val	avg_log2FC	pct.1	pct.2	p_val_adj	cluster	gene
0	1.67707	1	1	0	0	CD4
0	1.28827	1	1	0	0	CD3
0	0.883348	1	1	0	0	CD27
0	0.667001	1	1	0	0	CD28
0	0.585216	1	1	0	0	CD278-ICOS
0	0.426086	1	1	0	0	CD127-IL7Ra
0	3.02732	1	1	0	1	CD8a
0	0.966315	1	1	0	1	CD27
0	0.531627	1	1	0	1	CD45RA
0	0.452253	1	1	0	1	CD127-IL7Ra
0	0.354339	1	1	0	1	CD3
0	2.38168	1	0.999	0	2	CD14
0	1.98222	1	1	0	2	CD11c
0	1.40471	1	1	0	2	CD69
0	0.743843	1	0.994	0	2	CD45RO
0	0.73917	1	1	0	2	CD11a
0	0.564994	1	1	0	2	CD38
0	0.496391	1	1	0	2	HLA.DR
0	0.488216	0.999	0.997	0	2	CD34
0	0.254273	0.999	0.985	0	2	CD123
0	1.78221	1	1	0	3	CD4
0	1.35742	1	1	0	3	CD127-IL7Ra
0	1.19995	1	0.994	0	3	CD45RO
0	1.10267	1	1	0	3	CD28
0	0.793499	1	1	0	3	CD3
0	0.790074	1	1	0	3	CD278-ICOS
0	0.524009	1	1	0	3	CD27
0	0.485481	0.991	0.964	0	3	CD25
4.25579e-192	0.602851	0.999	0.998	1.06395e-190	3	CD161
0	2.30638	1	0.999	0	4	CD14
0	1.89405	1	1	0	4	CD11c
0	1.22783	1	1	0	4	HLA.DR
0	0.84368	1	1	0	4	CD11a
0	0.501503	1	1	0	4	CD69
0	0.455338	1	1	0	4	CD38
0	0.256236	1	0.997	0	4	CD34
0	2.75221	1	0.997	0	5	CD19
0	1.71758	1	0.976	0	5	CD79b
0	0.855928	1	1	0	5	HLA.DR
0	0.788126	1	1	0	5	CD45RA
6.81554e-167	0.696949	1	0.998	1.70388e-165	5	CD197-CCR7
0	2.88389	1	0.997	0	6	CD19
0	1.89675	0.999	0.977	0	6	CD79b
0	1.33253	1	1	0	6	CD45RA
5.57361e-249	0.669207	0.989	0.965	1.3934e-247	6	CD25
4.16149e-196	0.446871	1	1	1.04037e-194	6	HLA.DR
0	3.73119	1	1	0	7	CD16
0	2.24801	1	0.964	0	7	CD56
0	1.30867	1	1	0	7	CD45RA
0	1.0396	1	0.998	0	7	CD161
1.32905e-149	0.352663	1	1	3.32264e-148	7	CD11a
1.86128e-138	0.410787	1	1	4.6532e-137	7	CD38
7.46483e-79	0.763891	1	1	1.86621e-77	7	CD57
0	0.889376	1	1	0	8	CD38
0	0.459612	0.999	0.987	0	8	CD123
7.37121e-215	0.668072	1	1	1.8428e-213	8	HLA.DR
1.3114e-214	0.260746	1	1	3.27851e-213	8	CD11c
3.92222e-158	0.396618	1	1	9.80555e-157	8	CD11a
0	2.61225	1	0.997	0	9	CD34
0	2.2643	1	1	0	10	CD8a
1.37487e-116	0.794008	1	1	3.43717e-115	10	CD127-IL7Ra
3.40441e-97	0.456205	1	1	8.51102e-96	10	CD28
8.29025e-96	0.679411	1	0.994	2.07256e-94	10	CD45RO
1.44063e-64	0.349672	1	1	3.60157e-63	10	CD3
3.22597e-53	0.331556	1	1	8.06493e-52	10	CD278-ICOS
3.27015e-53	0.318923	1	1	8.17537e-52	10	CD27
1.71456e-222	1.36251	1	1	4.28639e-221	11	HLA.DR
2.2524e-170	1.00359	1	0.987	5.631e-169	11	CD123
2.99548e-167	1.25835	1	1	7.48869e-166	11	CD11c
9.45425e-85	0.471016	1	1	2.36356e-83	11	CD11a
5.03634e-13	0.491058	0.969	0.965	1.25909e-11	11	CD56
0	2.78555	1	0.998	0	12	CD161
3.62469e-218	1.33704	1	1	9.06173e-217	12	CD127-IL7Ra
4.91618e-152	1.25253	1	1	1.22904e-150	12	CD8a
5.05155e-129	0.797245	1	0.994	1.26289e-127	12	CD45RO
2.05403e-118	0.613787	1	1	5.13509e-117	12	CD28
4.45653e-73	0.583995	1	1	1.11413e-71	12	CD3
1.46382e-06	0.285194	1	1	3.65955e-05	12	CD69
2.83822e-184	1.98822	1	1	7.09556e-183	13	CD8a
8.58148e-112	0.60878	1	1	2.14537e-110	13	CD11a
3.5821e-104	0.847168	1	1	8.95525e-103	13	CD45RA
1.06042e-72	0.632369	1	1	2.65104e-71	13	CD3
6.59691e-66	1.26514	1	1	1.64923e-64	13	CD57
7.58529e-273	4.16361	1	1	1.89632e-271	14	CD16
9.50454e-234	2.28745	1	0.987	2.37613e-232	14	CD123
3.99366e-198	1.14334	1	1	9.98414e-197	14	CD11a
5.75452e-185	1.80242	1	1	1.43863e-183	14	CD11c
2.27475e-105	0.839566	1	1	5.68688e-104	14	HLA.DR
4.00303e-208	1.77187	1	1	1.00076e-206	15	CD3
9.5466e-144	1.52385	0.998	0.998	2.38665e-142	15	CD161
3.71237e-69	0.64341	1	1	9.28091e-68	15	CD127-IL7Ra
3.09953e-53	0.454344	1	0.994	7.74882e-52	15	CD45RO
7.267e-40	0.273375	1	1	1.81675e-38	15	CD11a
3.65504e-06	0.268471	0.998	1	9.13759e-05	15	CD57
1.17187e-155	1.51431	1	1	2.92969e-154	16	CD4
2.00415e-148	1.38153	1	1	5.01039e-147	16	CD127-IL7Ra
3.67598e-136	0.997929	1	1	9.18994e-135	16	CD28
4.4839e-124	0.987633	1	0.994	1.12098e-122	16	CD45RO
3.80358e-83	0.74706	0.992	0.966	9.50894e-82	16	CD25
4.29706e-79	0.756693	1	1	1.07426e-77	16	CD278-ICOS
2.61591e-36	0.365731	1	1	6.53978e-35	16	CD3
7.51641e-17	0.430608	0.997	0.998	1.8791e-15	16	CD161
5.6422e-249	4.70618	1	0.987	1.41055e-247	17	CD123
7.4828e-82	0.656637	1	1	1.8707e-80	17	HLA.DR
5.41776e-50	0.373637	1	1	1.35444e-48	17	CD38
7.07574e-28	0.579553	1	0.997	1.76894e-26	17	CD34
6.20938e-143	2.46038	1	1	1.55235e-141	19	CD57
4.05449e-103	1.14645	1	0.994	1.01362e-101	19	CD45RO
3.01944e-99	1.49469	1	1	7.5486e-98	19	CD8a
7.07453e-65	0.54596	1	1	1.76863e-63	19	CD11a
4.90812e-41	0.524183	1	1	1.22703e-39	19	CD3
3.23952e-171	2.64701	1	1	8.09879e-170	20	CD69
1.19996e-110	1.9146	1	1	2.99989e-109	20	CD8a
9.60059e-102	0.854761	1	1	2.40015e-100	20	CD11a
8.35573e-24	0.325246	1	1	2.08893e-22	20	CD3
2.4379e-08	0.36577	0.996	0.994	6.09476e-07	20	CD45RO
8.47682e-158	2.56014	1	0.997	2.1192e-156	21	CD34
7.22317e-84	0.622985	1	0.987	1.80579e-82	21	CD123
8.60701e-76	0.607508	1	1	2.15175e-74	21	CD38
3.84136e-52	0.626747	1	1	9.6034e-51	21	HLA.DR
6.64669e-137	2.40878	1	1	1.66167e-135	22	CD278-ICOS
9.52249e-111	1.32578	1	1	2.38062e-109	22	CD28
4.43914e-93	1.42181	1	1	1.10978e-91	22	CD4
3.10259e-88	1.28676	1	0.994	7.75647e-87	22	CD45RO
1.85843e-51	0.759968	1	1	4.64608e-50	22	CD3
2.33234e-37	0.63993	1	1	5.83085e-36	22	CD27
7.23702e-19	1.34213	0.957	0.967	1.80926e-17	22	CD25
1.09256e-35	0.347256	1	1	2.7314e-34	23	CD4
4.34716e-140	4.71246	1	1	1.08679e-138	25	CD38
4.31662e-83	1.84992	1	0.997	1.07916e-81	25	CD19
1.57788e-36	0.914485	1	1	3.9447e-35	25	CD27
1.36989e-112	1.96588	1	1	3.42473e-111	26	CD38
8.3651e-90	2.06244	1	0.997	2.09128e-88	26	CD19
3.21309e-42	0.845631	1	1	8.03272e-41	26	HLA.DR
7.54661e-76	1.55663	1	0.966	1.88665e-74	27	CD25
5.54456e-35	1.06182	1	1	1.38614e-33	27	CD4
5.85731e-29	0.748584	1	1	1.46433e-27	27	CD3
3.39048e-27	0.66041	1	1	8.4762e-26	27	CD27
5.82209e-21	0.407833	1	1	1.45552e-19	27	CD28
4.68453e-53	4.06294	0.983	0.965	1.17113e-51	28	CD56
5.19118e-46	1.20663	1	0.998	1.2978e-44	28	CD161
2.41032e-19	0.708705	1	1	6.02581e-18	28	CD45RA
7.11352e-10	0.780457	1	0.966	1.77838e-08	28	CD25
1.52036e-47	1.95306	1	1	3.8009e-46	29	CD8a
7.78985e-42	1.00418	1	1	1.94746e-40	29	CD27
2.17575e-19	0.409092	1	1	5.43938e-18	29	CD127-IL7Ra
3.6293e-11	1.17483	1	0.997	9.07324e-10	30	CD34
8.55691e-33	1.11353	1	1	2.13923e-31	31	CD27
9.03959e-12	0.640329	1	1	2.2599e-10	31	CD28
8.02468e-10	0.433528	1	1	2.00617e-08	31	CD3
6.575e-09	0.640138	1	1	1.64375e-07	31	CD127-IL7Ra
1.40711e-07	0.416861	1	1	3.51777e-06	31	CD45RA
5.53017e-26	2.45261	1	0.997	1.38254e-24	32	CD19
7.26178e-24	1.7375	1	0.978	1.81545e-22	32	CD79b
3.1362e-22	1.28277	1	1	7.8405e-21	32	CD45RA
7.29333e-13	0.834835	1	1	1.82333e-11	32	CD127-IL7Ra
7.64299e-12	0.761834	1	1	1.91075e-10	32	CD27
4.55204e-11	0.650147	1	1	1.13801e-09	32	CD28
6.29239e-11	0.792425	1	1	1.5731e-09	32	CD3
7.1657e-11	0.710939	1	1	1.79143e-09	32	HLA.DR
9.84829e-11	0.556059	1	0.998	2.46207e-09	32	CD197-CCR7
2.65462e-10	0.481547	1	1	6.63655e-09	32	CD278-ICOS
7.60445e-10	0.59832	1	0.967	1.90111e-08	32	CD25
0.00145946	0.945102	1	1	0.0364866	32	CD8a
0.00300161	0.746043	1	1	0.0750403	32	CD4
6.54642e-30	2.29916	1	1	1.6366e-28	33	CD69
9.80552e-21	1.62202	1	1	2.45138e-19	33	CD127-IL7Ra
1.58628e-19	1.41744	1	1	3.96571e-18	33	CD4
2.89444e-19	1.17665	1	0.994	7.2361e-18	33	CD45RO
1.07747e-13	0.726228	1	1	2.69366e-12	33	CD28
7.53894e-12	0.515589	1	1	1.88473e-10	33	CD278-ICOS
3.04263e-09	0.621311	1	1	7.60656e-08	33	CD3
4.72163e-06	0.485689	1	0.998	0.000118041	33	CD161
8.66037e-06	0.709327	0.979	0.967	0.000216509	33	CD25
7.95233e-19	2.02941	1	1	1.98808e-17	34	CD8a
9.05119e-18	1.02593	1	1	2.2628e-16	34	CD69
6.52321e-16	0.964653	1	1	1.6308e-14	34	CD27
1.03574e-13	0.790035	1	1	2.58936e-12	34	CD278-ICOS
3.9308e-08	0.528007	1	1	9.82699e-07	34	CD45RA
4.23335e-07	0.348987	1	1	1.05834e-05	34	CD28
3.05345e-19	1.60637	1	0.997	7.63363e-18	35	CD34
6.16834e-19	1.62241	1	1	1.54208e-17	35	CD38
6.5148e-07	0.479679	1	1	1.6287e-05	35	CD127-IL7Ra
1.11479e-18	2.12706	1	0.978	2.78697e-17	36	CD79b
1.22139e-18	2.65039	1	0.997	3.05348e-17	36	CD19
2.27966e-15	1.29982	1	1	5.69915e-14	36	CD69
2.55439e-14	1.74994	1	0.999	6.38598e-13	36	CD14
5.64076e-14	1.23518	1	1	1.41019e-12	36	HLA.DR
2.02578e-13	1.54423	1	1	5.06446e-12	36	CD11c
4.33746e-13	1.24479	1	1	1.08437e-11	36	CD45RA
8.89761e-11	0.778073	1	1	2.2244e-09	36	CD38
1.16234e-10	0.715075	1	0.967	2.90586e-09	36	CD25
2.47912e-09	0.645168	1	1	6.19779e-08	36	CD11a
4.92577e-09	0.811868	1	0.987	1.23144e-07	36	CD123
5.68625e-09	0.58169	1	0.997	1.42156e-07	36	CD34
9.9938e-07	0.513792	1	0.994	2.49845e-05	36	CD45RO
2.36187e-06	0.567694	1	0.998	5.90468e-05	36	CD197-CCR7
4.2714e-16	3.21787	1	0.965	1.06785e-14	37	CD56
2.45467e-15	2.39562	1	1	6.13667e-14	37	CD69
6.50197e-14	1.57332	1	0.998	1.62549e-12	37	CD161
4.75072e-09	0.74559	1	1	1.18768e-07	37	CD11a
7.27048e-09	1.0122	1	1	1.81762e-07	37	CD45RA
5.2848e-07	0.71429	1	1	1.3212e-05	37	CD38
